# Supplementary material for: The Complete Chloroplast Genome Sequence of a Relict Conifer Glyptostrobus pensilis: Comparative Analysis and Insights into Dynamics of Chloroplast Genome Rearrangement in Cupressophytes and Pinaceae
Source: PLoS One. 2016 Aug 25;11(8):e0161809. doi: 10.1371/journal.pone.0161809 (PMC4999192; doi:10.1371/journal.pone.0161809)
Supplement: S3 Table — (XLSX) [file pone.0161809.s007.xlsx]

## Sheet: Table legend
S3 Table. Reannotation of missing (written in red) or mistaken (written in blue) annotations by comparison of conserved gene content and order.

## Sheet: chloroplast genes
J. bermudiana	J. virginiana	J. scopulorum	J. monosperma	T. cryptomerioides	T. flousiana	C. vietnamensis	C. nootkatensis	C. formosana	C. lanceolata	C. japonica	M. glyptostroboides	G. pensilis	C. sempervirens	H. glabra	C. oliveri	C. wilsoniana	A. formosana	T. mairei	A. heterophylla	A. dammara	P. lambertii	R. piresii	N. nagi	P. strobus	P. thunbergii	P. taeda	P. koraiensis	P. massoniana	P. abies	P. morrisonicola	C. argyrophylla	P. wilsoniana	A. koreana	K. davidiana	L. decidua	C. deodara
rbcL	rbcL	rbcL	rbcL	psbA	psbA	rbcL	rbcL	psbA	psbA	petA	psaI	psaI	rbcL	rbcL	rps11	rps11	psbA	trnH-GUG	trnH-GUG	psbA	trnN-GUU	trnY-GUA	psbA	psbA	psbA	psbA	psbA	psbA	psbA	psbA	psaA	psbA	psbA	psbZ	trnD	ycf12
accD	accD	accD	accD	trnK	trnK	accD	accD	trnK	trnK	cemA	psbB	psbB	accD	accD	rpoA	rpoA	trnK	trnI-CAU	trnY-GUA	trnK	trnG-UCC	trnE-UUC	trnK	trnK-UUU	trnK	trnK-UUU	trnK-UUU	trnK	trnK-UUU	trnI	ycf3	trnK	trnK-UUU	trnS	psbM	psaM
rpl23	rpl23	rpl23	rpl23	matK	matK	rpl23	rpl23	matK	matK	ycf4	psbT	psbT	rpl23	rpl23	petD	petD	matK	psbA	psbA	matK	trnR-UCU	trnT-GGU	matK	matK	matK	matK	matK	matK	matK	trnH	trnS	matK	matK	psbC	petN	trnS
rpl2	rpl2	rpl2	rpl2	rps16	rps16	rpl2	rpl2	rps16	rps16	psaI	psbN	psbN	rpl2	rpl2	petB	petB	rps16	trnK-UUU	trnK-UUU	chlB	atpA	psbD	chlB	chlB	chlB	chlB	chlB	chlB	chlB	ycf2	rps4	chlB	chlB	psbD	trnC	psbI
rps19	rps19	rps19	rps19	chlB	chlB	rps19	rps19	chlB	chlB	psbB	psbH	psbH	rps19	rps19	psbH	psbH	chlB	matK	matK	trnQ	atpF	psbC	psbK	trnQ-UUG	trnQ	trnQ-UUG	trnQ-UUG	trnQ	trnQ-UUG	trnL	trnT	trnQ	trnQ-UUG	trnT	rpoB	psbB
rpl22	rpl22	rpl22	rpl22	trnQ	trnQ	rpl22	rpl22	trnQ-UUG	trnQ	psbT	petB	petB	rpl22	rpl22	psbN	psbN	trnQ	chlB	chlB	psbK	atpH	trnS-UGA	psbI	psbK	psbK	psbK	psbK	psbK	psbK	rps7	trnL	psbK	psbK	rrn16	rpoC1	psbT
rps3	rps3	rps3	rps3	trnT	trnT	rps3	rps3	trnT	trnT	psbN	petD	petD	rps3	rps3	psbT	psbT	psbK	trnQ-UUG	trnQ-UUG	psbI	atpI	psbZ	trnS	psbI	psbI	psbI	psbI	psbI	psbI	3'rps12	trnF	psbI	psbI	trnI	rpoC2	psbN
rpl16	rpl16	rpl16	rpl16	rps4	rps4	rpl16	rpl16	rps4	rps4	psbH	rpoA	rpoA	rpl16	rpl16	psbB	psbB	psbI	trnT-UGU	psbK	trnS	rps2	trnG-GCC	psaM	trnS-GCU	trnS	trnS-GCU	trnS-GCU	trnS	trnS-GCU	trnV	trnI	trnS	trnS-GCU	trnA	rps2	psbH
rpl14	rpl14	rpl14	rpl14	trnS	trnS	rpl14	rpl14	trnS	trnS	petB	rps11	rps11	rpl14	rpl14	psaI	psaI	trnS	rps4	psbI	psaM	rpoC2	trnfM-CAU	trnN	psaM	psaM	psaM	psaM	ycf12	ycf12	rpl32	rpl23	clpP	psaM	rrn23	atpI	petB
rps8	rps8	rps8	rps8	ycf3	ycf3	rps8	rps8	ycf3	ycf3	petD	rpl36	rpl36	rps8	rps8	ycf4	ycf4	psaM	ycf3	trnS-GCU	trnG	rpoC1	rps14	trnG	ycf12	trnG	trnG-UCC	ycf12	trnG	clpP	trnP	rpl2	5'rps12	ycf12	rrn4.5	atpH	petD
infA	infA	infA	infA	psaA	psaA	infA	infA	psaA	psaA	rpoA	infA	infA	infA	infA	cemA	cemA	trnG	psaA	psaM	trnR	rpoB	psaB	trnR	trnG-UCC	trnR	trnR-UCU	trnG-UCC	trnR	5'rps12	trnL	rps19	rpl20	clpP	rrn5	atpF	rpoA
rpl36	rpl36	rpl36	rpl36	psaB	psaB	rpl36	rpl36	psaB	psaB	rps11	rps8	rps8	rpl36	rpl36	petA	petA	trnR	psaB	trnG-UCC	atpA	trnC-GCA	psaA	atpA	trnR-UCU	atpA	atpA	trnR-UCU	atpA	rpl20	ccsA	rpl22	rps18	5'rps12	trnR	atpA	rps11
rps11	rps11	rps11	rps11	rps14	rps14	rps11	rps11	rps14	rps14	rpl36	rpl14	rpl14	rps11	rps11	psbJ	psbJ	atpA	rps14	trnR-UCU	atpF	petN	ycf3	atpF	atpA	atpF	atpF	atpA	atpF	rps18	psaC	rps3	rpl33	rpl20	trnN	trnR	rpl36
rpoA	rpoA	rpoA	rpoA	trnV	trnV	rpoA	rpoA	trnfM	trnfM	infA	rpl16	rpl16	rpoA	rpoA	psbL	psbL	atpF	trnfM-CAU	atpA	atpH	psbM	trnS-GGA	atpH	atpF	atpH	atpH	atpF	atpH	rpl33	rps15	rpl16	psaJ	rps18	chlL	trnG-UCC	infA
petD	petD	petD	petD	trnfM	trnfM	petD	petD	trnG	trnG	rps8	rps3	rps3	petD	petD	psbF	psbF	atpH	trnG-UCC	atpF	atpI	trnY-GUA	rps4	atpI	atpH	atpI	atpI	atpH	atpI	psaJ	ycf1	rpl14	trnP	rpl33	chlN	ycf12	rps8
petB	petB	petB	petB	trnG	trnG	petB	petB	psbZ	psbZ	rpl14	rpl22	rpl22	petB	petB	psbE	psbE	atpI	psbZ	atpH	rps2	trnE-UUC	trnT-UGU	rps2	atpI	rps2	rps2	atpI	rps2	trnP-UGG	chlN	rps8	trnW	psaJ	ycf1	trnS	rpl14
psbH	psbH	psbH	psbH	psbZ	psbZ	psbH	psbH	trnS	trnS	rpl16	rps19	rps19	psbH	psbH	petL	petL	rps2	trnS-UGA	atpI	rpoC2	trnT-GGU	trnL-UAA	rpoC2	rps2	rpoC2	rpoC2	rps2	rpoC2	trnW-CCA	chlL	infA	petG	trnP-UGG	rps15	psbI	rpl16
psbN	psbN	psbN	psbN	trnS	trnS	psbN	psbN	psbC	psbC	rps3	rpl2	rpl2	psbN	psbN	petG	petG	rpoC2	psbC	rps2	rpoC1	psbD	trnF-GAA	rpoC1	rpoC2	rpoC1	rpoC1	rpoC2	rpoC1	petG	trnN	rpl36	petL	trnW-CCA	ndhH	psbB	rps3
psbT	psbT	psbT	psbT	psbC	psbC	psbT	psbT	psbD	psbD	rpl22	rpl23	rpl23	psbT	psbT	trnW-CCA	trnW	rpoC1	psbD	rpoC2	rpoB	psbC	ndhJ	rpoB	rpoC1	rpoB	rpoB	rpoC1	rpoB	petL	trnR	rps11	psbE	petG	psaC	psbT	rpl22
psbB	psbB	psbB	psbB	psbD	psbD	psbB	psbB	trnE	trnT	rps19	trnL-CAA	trnL-CAA	psbB	psbB	trnP-UGG	trnP	rpoB	trnT-GGU	rpoC1	trnC	trnS-UGA	ndhK	trnC-GCA	rpoB	trnC	trnC-GCA	rpoB	trnC	psbE	rrn5	rpoA	psbF	petL	ndhD	psbN	rps19
psaI	psaI	psaI	psaI	trnT	trnT	psaI	psaI	trnY	trnE	rpl2	ycf2	ycf2	psaI	psaI	psaJ	psaJ	trnC	trnE-UUC	rpoB	petN	psbZ	ndhC	petN	trnC-GCA	petN	petN	trnC-GCA	petN	psbF	rrn4.5	petD	psbL	psbE	ccsA	psbH	rpl2
ycf4	ycf4	ycf4	ycf4	trnE	trnE	ycf4	ycf4	trnD	trnY	rpl23	trnI-CAU	trnI-CAU	ycf4	ycf4	rpl33	rpl33	petN	trnY-GUA	trnC-GCA	psbM	trnG-GCC	trnV-UAC	psbM	petN	psbM	psbM	petN	psbM	psbL	rrn23	petB	psbJ	psbF	trnL	petB	rpl23
cemA	cemA	cemA	cemA	trnY	trnY	cemA	cemA	psbM	trnD	5'rps12	ndhB	ndhB	cemA	cemA	rps18	rps18	psbM	trnD-GUC	petN	trnD	trnfM-CAU	trnM-CAU	trnD	psbM	trnD	trnD-GCA	psbM	trnD	psbJ	trnA	psbH	petA	psbL	trnP	petD	psbA
petA	petA	petA	petA	trnD	trnD	petA	petA	petN	psbM	rpl20	rps7	rps7	petA	petA	rpl20	rpl20	trnD	petN	psbM	trnY	rps14	atpB	trnY	trnD-GUC	trnY	trnY-GUA	trnD-GUC	trnY	petA	trnI	psbN	cemA	psbJ	rpl32	rpoA	trnI
psbJ	psbJ	psbJ	psbJ	psbM	psbM	psbJ	psbJ	trnC	petN	rps18	3'rps12	3'rps12	psbJ	psbJ	5'rps12	5'rps12	trnY	psbM	trnD-GUC	trnE	psaB	atpE	trnE	trnY-GUA	trnE	trnE-UUC	trnY-GUA	trnE	cemA	rrn16	psbT	ycf4	petA	trnV	rps11	trnF
psbL	psbL	psbL	psbL	petN	petN	psbL	psbL	rpoB	trnC	rpl33	trnV-GAC	trnV-GAC	psbL	psbL	clpP	clpP	trnE	trnC-GCA	trnY-GUA	trnT	psaA	rbcL	trnT	trnE-UUC	clpP	clpP	trnE-UUC	clpP	ycf4	trnT	psbB	psaI	cemA	3'rps12	rpl36	trnL
psbF	psbF	psbF	psbF	trnC	trnC	psbF	psbF	rpoC1	rpoB	psaJ	rrn16	rrn16	psbF	psbF	accD	accD	trnT	rpoB	trnE-UUC	psbD	ycf3	trnD-GUC	psbD	clpP	5'rps12	5'rps12	clpP	5'rps12	psaI	psbD	trnS	accD	ycf4	rps7	infA	trnT
psbE	psbE	psbE	psbE	rpoB	rpoB	psbE	psbE	rpoC2	rpoC1	trnP-UGG	trnI-GAU	trnI-GAU	psbE	psbE	rps16	rps16	psbD	rpoC1	trnT-GGU	psbC	trnS-GGA	trnR-CCG	psbC	5'rps12	rpl20	rpl20	5'rps12	rpl20	accD	psbC	ycf12	trnR	psaI	ndhB	rps8	rps4
petL	petL	petL	petL	rpoC1	rpoC1	petL	petL	rps2	rpoC2	trnW-CCA	trnA-UGC	trnA-UGC	petL	petL	chlB	chlB	psbC	rpoC2	psbD	trnS	rps4	accD	trnS	rpl20	rps18	rps18	rpl20	rps18	trnR-CCG	trnS	clpP	rbcL	accD	trnL	rpl14	trnS
petG	petG	petG	petG	rpoC2	rpoC2	petG	petG	atpI	rps2	petG	rrn23	rrn23	petG	petG	trnQ-UUG	trnQ-UUG	trnS	rps2	psbC	psbZ	trnT-UGU	psaI	psbZ	rps18	rpl33	rpl33	rps18	rpl33	rbcL	psbZ	rpl20	atpB	trnR-CCG	ycf2	rpl16	ycf3
trnW-CCA	trnW-CCA	trnW-CCA	trnW-CCA	rps2	rps2	trnW-CCA	trnW-CCA	atpH	atpI	petL	rrn4.5	rrn4.5	trnW-CCA	trnW-CCA	psbK	psbK	psbZ	atpI	trnS-UGA	trnG	trnL-UAA	ycf4	trnG	rpl33	psaJ	psaJ	rpl33	psaJ	atpB	trnG	rps18	atpE	rbcL	trnH	rps3	psaA
trnP-UGG	trnP-UGG	trnP-UGG	trnP-UGG	atpI	atpI	trnP-UGG	trnP-UGG	atpF	atpH	psbE	rrn5	rrn5	trnP-UGG	trnP-UGG	psbI	psbI	trnG	atpH	psbZ	trnfM	trnF-GAA	cemA	trnfM	psaJ	trnP	trnP-UGG	psaJ	trnP	atpE	trnfM	rpl33	trnM	atpB	trnI	rpl22	psaB
psaJ	psaJ	psaJ	psaJ	atpH	atpH	psaJ	psaJ	atpA	atpF	psbF	trnR-ACG	trnR-ACG	psaJ	psaJ	trnS-GCU	trnS	trnfM	atpF	trnG-GCC	rps14	ndhJ	petA	rps14	trnP-UGG	trnW	trnW-CCA	trnP-UGG	trnW	trnM-CAU	rps14	psaJ	trnT	atpE	psbA	rps19	rps14
rpl33	rpl33	rpl33	rpl33	atpF	atpF	rpl33	rpl33	trnR	atpA	psbL	trnN-GUU	trnN-GUU	rpl33	rpl33	psaM	psaM	rps14	atpA	trnfM-CAU	psaB	ndhK	psbJ	psaB	trnW-CCA	petG	petG	trnW-CCA	petG	trnV-UAC	psaB	trnP	trnS	trnM-CAU	trnK	rpl2	trnfM
rps18	rps18	rps18	rps18	atpA	atpA	rps18	rps18	trnG	trnR	psbJ	ndhF	ndhF	rps18	rps18	trnG-UCC	trnG	psaB	trnR-UCU	rps14	psaA	ndhC	psbL	psaA	petG	psbE	petL	petG	petL	trnH-GUG	psaA	trnW	psbI	trnV-UAC	matK	rpl23	trnG
rpl20	rpl20	rpl20	rpl20	trnR	trnR	rpl20	rpl20	psaM	trnG	accD	rpl32	rpl32	rpl20	rpl20	trnR-UCU	trnR	psaA	trnG-GCC	psaB	ycf3	trnV-UAC	psbF	ycf3	petL	psbF	psbE	petL	psbE	trnT-GGU	ycf3	petG	trnE	trnT-GGU	chlB	trnI	psbZ
5'rps12	5'rps12	5'rps12	5'rps12	trnG	trnG	5'rps12	5'rps12	trnS	psaM	rbcL	rps15	rps15	5'rps12	5'rps12	atpA	atpA	ycf3	psaM	psaA	trnS	trnM-CAU	psbE	trnS	psbE	psbL	psbF	psbE	psbF	psaM	trnS	petL	trnY	trnE-UUC	trnQ	trnF	trnS
clpP	clpP	clpP	clpP	psaM	psaM	clpP	clpP	psbI	trnS	atpE	ndhH	ndhH	clpP	clpP	atpF	atpF	trnS	trnS-GCU	ycf3	rps4	atpB	petL	rps4	psbF	psbJ	psbL	psbF	psbL	trnS-GCU	rps4	psbE	trnS	trnY-GUA	psbK	trnL	psbC
trnP-GGG	trnP-GGG	trnP-GGG	trnP-GGG	trnS	trnS	trnP-GGG	trnP-GGG	psbK	psbI	atpB	ndhA	ndhA	trnP-GGG	trnP-GGG	atpH	atpH	rps4	psbI	trnS-GGA	trnT	atpE	petG	trnT	psbL	petA	psbJ	psbL	psbJ	psbI	trnT	psbF	trnY	trnD-GUC	psbI	trnT	psbD
trnL-UAG	trnL-UAG	trnL-UAG	trnL-UAG	psbI	psbI	trnL-UAG	trnL-UAG	trnQ	psbK	trnM-CAU	ndhI	ndhI	trnL-UAG	trnL-UAG	atpI	atpI	trnT	psbK	rps4	trnL	rbcL	trnW-CCA	trnL	psbJ	cemA	petA	psbJ	petA	trnE-UUC	trnL	psbL	trnD	psbM	trnS	rps4	trnT
ccsA	ccsA	ccsA	ccsA	psbK	psbK	ccsA	ccsA	trnL	trnQ	trnV-UAC	ndhG	ndhG	ccsA	ccsA	rps2	rps2	trnQ	trnQ-UUG	trnT-UGU	trnF	trnD-GUC	trnP-UGG	trnF	petA	ycf4	cemA	petA	cemA	trnY-GUA	trnF	psbJ	psbM	petN	psaM	trnS	rrn16
ycf1	ycf1	ycf1	ycf1	trnQ	trnQ	ycf1	ycf1	trnF	trnN	ndhC	ndhE	ndhE	ycf1	ycf1	rpoC2	rpoC2	trnL	trnL-UAA	trnL-UAA	ndhJ	trnR-CCG	psaJ	ndhJ	cemA	psaI	ycf4	cemA	ycf4	trnD-GUC	trnI	petA	petN	trnC-GCA	ycf12	ycf3	trnI
trnL-CAA	trnL-CAA	trnL-CAA	trnL-CAA	trnL	trnL	trnL-CAA	trnL-CAA	ndhD	trnK-CUU	ndhK	psaC	psaC	trnL-CAA	trnL-CAA	rpoC1	rpoC1	trnF	trnF-GAA	trnF-GAA	ndhK	accD	rpl33	ndhK	ycf4	accD	psaI	ycf4	psaI	psbM	rpl23	cemA	trnC	rpoB	trnG	psaA	trnA
ycf2	ycf2	ycf2	ycf2	trnF	trnF	ycf2	ycf2	psaC	trnR	ndhJ	ndhD	ndhD	ycf2	ycf2	rpoB	rpoB	ndhJ	ndhJ	ndhJ	ndhC	psaI	rps18	ndhC	psaI	trnR	accD	psaI	accD	petN	rpl2	ycf4	rpoB	rpoC1	trnR	psaB	rrn23
trnI-CAU	trnI-CAU	trnI-CAU	trnI-CAU	ndhD	ndhD	trnI-CAU	trnI-CAU	ndhE	rrn5	chlN	trnF-GAA	trnF-GAA	trnI-CAU	trnI-CAU	trnC-GCA	trnC	ndhK	ndhK	ndhK	trnV	ycf4	rpl20	trnV	accD	rbcL	trnR-CCG	accD	trnR	trnC-GCA	rps19	psaI	rpoC1	rpoC2	atpA	rps14	rrn4.5
ndhB	ndhB	ndhB	ndhB	psaC	psaC	ndhB	ndhB	ndhG	rrn4.5	chlL	trnL-UAA	trnL-UAA	ndhB	ndhB	petN	petN	ndhC	ndhC	ndhC	trnM	cemA	5'rps12	trnM	trnR-CCG	atpB	rbcL	trnR-ACG	rbcL	rpoB	rpl22	accD	rpoC2	rps2	atpF	trnfM	rrn5
rps7	rps7	rps7	rps7	ndhE	ndhE	rps7	rps7	ndhI	rrn23	trnH-GUG	trnQ-UUG	trnQ-UUG	rps7	rps7	psbM	psbM	trnV	trnV-UAC	trnV-UAC	atpB	petA	rpl23	atpB	rbcL	atpE	atpB	rbcL	atpB	rpoC1	rps3	trnR	rps2	atpI	atpH	trnG	trnR
3'rps12	3'rps12	3'rps12	3'rps12	ndhG	ndhG	3'rps12	3'rps12	ndhA	trnA	trnI-UAU	trnT-UGU	trnT-UGU	3'rps12	3'rps12	trnD-GUC	trnD	trnM	trnM-CAU	trnM-CAU	atpE	psbJ	rpl2	atpE	atpB	trnM-CAU	atpE	atpB	atpE	rpoC2	rpl16	rbcL	atpI	atpH	atpI	psbZ	trnN
trnV-GAC	trnV-GAC	trnV-GAC	trnV-GAC	ndhI	ndhI	trnV-GAC	trnV-GAC	ndhH	trnI	psbA	rps4	rps4	trnV-GAC	trnV-GAC	trnY-GUA	trnY	atpB	atpB	atpB	rbcL	psbL	rps19	rbcL	atpE	trnV	trnM-CAU	atpE	trnM	rps2	rpl14	atpB	atpH	atpF	rps2	trnS	chlL
rrn16	rrn16	rrn16	rrn16	ndhA	ndhA	rrn16	rrn16	rps15	rrn16	trnK-UUU	trnS-GGA	trnS-GGA	rrn16	rrn16	trnE-UUC	trnE	atpE	atpE	atpE	trnD	psbF	rpl22	trnD	trnM-CAU	trnH	trnV-UAC	trnM-CAU	trnV	atpI	rps8	atpE	atpF	atpA	rpoC2	psbC	chlN
trnI-GAU	trnI-GAU	trnI-GAU	trnI-GAU	ndhH	ndhH	trnI-GAU	trnI-GAU	rpl32	trnV	matK	ycf3	ycf3	trnI-GAU	trnI-GAU	trnT-GGU	trnT	rbcL	rbcL	rbcL	trnR	psbE	rps3	trnR	trnV-UAC	trnT	trnH-GUG	trnV-UAC	trnH	atpH	infA	trnM	atpA	trnR-UCU	rpoC1	psbD	ycf1
trnA-UGC	trnA-UGC	trnA-UGC	trnA-UGC	rps15	rps15	trnA-UGC	trnA-UGC	ndhF	3'rps12	rps16	psaA	psaA	trnA-UGC	trnA-UGC	psbD	psbD	accD	accD	trnD-GUC	accD	petL	rpl16	accD	trnT-GGU	psaM	trnT-GGU	trnH-GUG	trnT	atpF	rpl36	trnV	trnR	trnG-UCC	rpoB	trnT	rps15
rrn23	rrn23	rrn23	rrn23	rpl32	rpl32	rrn23	rrn23	trnN	rps7	chlB	psaB	psaB	rrn23	rrn23	psbC	psbC	clpP	infA	trnR-CCG	psaI	petG	rpl14	psaI	trnS-GCU	trnS	trnS-GCU	trnT-GGU	psaM	atpA	rps11	trnE	trnG	ycf12	trnC	rrn16	psaC
rrn4.5	rrn4.5	rrn4.5	rrn4.5	ndhF	ndhF	rrn4.5	rrn4.5	trnR	ndhB	trnQ-UUG	rps14	rps14	rrn4.5	rrn4.5	trnS-UGA	trnS	5'rps12	rpl36	accD	ycf4	trnW-CCA	rps8	ycf4	psbB	psbB	psbB	rps4	trnS	trnR-UCU	rpoA	trnY	ycf12	psaM	petN	trnI	ccsA
rrn5	rrn5	rrn5	rrn5	trnN	trnN	rrn5	rrn5	rrn5	trnI	trnT-UGU	trnfM-CAU	trnfM-CAU	rrn5	rrn5	psbZ	psbZ	rpl20	rps11	psaI	cemA	trnP-UGG	infA	cemA	psbT	psbT	psbT	trnS-GCU	psbB	trnG-UCC	petD	trnD	trnS	trnS-GCU	psbM	trnA	trnL
trnR-ACG	trnR-ACG	trnR-ACG	trnR-ACG	trnR	trnR	trnR-ACG	trnR-ACG	rrn4.5	ycf2	rps4	trnG-GCC	trnG-GCC	trnR-ACG	trnR-ACG	trnG-GCC	trnG	rps18	rpoA	ycf4	petA	psaJ	rpl36	petA	psbN	psbN	psbN	psbB	psbT	ycf12	petB	psbM	psbI	psbB	trnD	rrn23	trnP
trnN-GUU	trnN-GUU	trnN-GUU	trnN-GUU	rrn5	rrn5	trnN-GUU	trnN-GUU	rrn23	trnL	trnS-GGA	psbZ	psbZ	trnN-GUU	trnN-GUU	trnfM-CAU	trnfM	rpl33	petD	cemA	psbJ	rpl33	rps11	psbJ	psbH	psbH	psbH	psbT	psbN	psbB	psbH	petN	psbB	psbT	trnY	rrn4.5	rpl32
ndhF	ndhF	ndhF	ndhF	rrn4.5	rrn4.5	ndhF	ndhF	trnA	rpl23	ycf3	trnS-UGA	trnS-UGA	ndhF	ndhF	rps14	rps14	psaJ	petB	petA	psbL	rps18	rpoA	psbL	petB	petB	petB	psbN	psbH	psbT	psbN	trnC	psbT	psbN	trnE	rrn5	trnV
rpl32	rpl32	rpl32	rpl32	rrn23	rrn23	rpl32	rpl32	trnI	rpl2	psaA	psbC	psbC	rpl32	rpl32	psaB	psaB	trnP	psbH	psbJ	psbF	rpl20	petD	psbF	petD	petD	petD	psbH	petB	psbN	psbT	rpoB	psbN	psbH	trnV	trnR	3'rps12
rps15	rps15	rps15	rps15	trnA	trnA	rps15	rps15	rrn16	rps19	psaB	psbD	psbD	rps15	rps15	psaA	psaA	trnW	psbN	psbL	psbE	5'rps12	petB	psbE	rpoA	rpoA	rpoA	petB	petD	psbH	psbB	rpoC1	psbH	petB	trnM	trnN	rps7
ndhH	ndhH	ndhH	ndhH	trnI	trnI	ndhH	ndhH	trnV	rpl22	rps14	trnE-UUC	trnE-UUC	ndhH	ndhH	ycf3	ycf3	petG	psbT	psbF	rps18	rpl23	psbH	petL	rps11	rps11	rps11	petD	rpoA	petB	ycf12	rpoC2	petB	petD	atpE	chlL	trnL
ndhA	ndhA	ndhA	ndhA	rrn16	rrn16	ndhA	ndhA	3'rps12	rps3	trnfM-CAU	trnY-GUA	trnY-GUA	ndhA	ndhA	trnS-GGA	trnS	petL	psbB	psbE	rpl33	rpl2	psbN	petG	rpl36	rpl36	rpl36	rpoA	rps11	petD	clpP	rps2	petD	rpoA	atpB	chlN	ycf2
ndhI	ndhI	ndhI	ndhI	trnV	trnV	ndhI	ndhI	rps7	rpl16	trnG-GCC	trnD-GUC	trnD-GUC	ndhI	ndhI	rps4	rps4	psbE	psaI	rps18	psaJ	rps19	psbT	trnW	infA	infA	infA	rps11	rpl36	rpoA	5'rps12	atpI	rpoA	rps11	rbcL	ycf1	trnH
ndhG	ndhG	ndhG	ndhG	3'rps12	3'rps12	ndhG	ndhG	ndhB	rpl14	psbZ	psbM	psbM	ndhG	ndhG	trnQ-UUG	trnQ-UUG	psbF	ycf4	rpl33	trnP	rpl22	psbB	trnP	rps8	rps8	rps8	rpl36	infA	rps11	rpl20	atpH	rps11	rpl36	trnR	rps15	trnI
ndhE	ndhE	ndhE	ndhE	rps7	rps7	ndhE	ndhE	trnI	rps8	trnS-UGA	petN	petN	ndhE	ndhE	trnL-UAA	trnL-UAA	psbL	cemA	psaJ	trnW	rps3	clpP	psaJ	rpl14	rpl14	rpl14	infA	rps8	rpl36	rps18	atpF	rpl36	infA	accD	psaC	psbA
psaC	psaC	psaC	psaC	ndhB	ndhB	psaC	psaC	ycf2	infA	psbC	trnC-GCA	trnC-GCA	psaC	psaC	trnF-GAA	trnF	psbJ	petA	trnP-UGG	petG	rpl16	ycf1	rpl33	rpl16	rpl16	rpl16	rps8	rpl14	infA	rpl33	atpA	infA	rps8	psaI	ccsA	trnK
ndhD	ndhD	ndhD	ndhD	trnI	trnI	ndhD	ndhD	trnL	rpl36	psbD	rpoB	rpoB	ndhD	ndhD	ndhJ	ndhJ	petA	psbJ	trnW-CCA	petL	rpl14	rps15	rps18	rps3	rps3	rps3	rpl14	rpl16	rps8	psaJ	trnR	rps8	rpl14	ycf4	trnL	matK
trnF-GAA	trnF-GAA	trnF-GAA	trnF-GAA	ycf2	ycf2	trnF-GAA	trnF-GAA	ycf1	rps11	trnE-UUC	rpoC1	rpoC1	trnF-GAA	trnF-GAA	ndhK	ndhK	cemA	psbL	petG	trnR	rps8	ndhH	rpl20	rpl22	rpl22	rpl22	rpl16	rps3	rpl14	trnP	trnG	rpl14	rpl16	cemA	trnP	chlB
trnL-UAA	trnL-UAA	trnL-UAA	trnL-UAA	trnL	trnL	trnL-UAA	trnL-UAA	ccsA	rpoA	trnY-GUA	rpoC2	rpoC2	trnL-UAA	trnL-UAA	ndhC	ndhC	ycf4	psbF	petL	rpl20	infA	ndhA	5'rps12	rps19	rps19	rps19	rps3	rpl22	rpl16	trnW	ycf12	rpl16	rps3	petA	rpl32	trnQ
trnQ-UUG	trnQ-UUG	trnQ-UUG	trnQ-UUG	rpl23	rpl23	trnQ-UUG	trnQ-UUG	trnL	petD	trnD-GUC	rps2	rps2	trnQ-UUG	trnQ-UUG	trnM-CAU	trnM	psaI	psbE	trnG-GCC	5'rps12	rpl36	ndhI	rpl23	rpl2	rpl2	rpl2	rpl22	rps19	rps3	petG	psaM	rps3	rpl22	psbJ	trnV	psbK
psbK	trnT-UGU	psbK	trnT-UGU	rpl2	rpl2	trnT-UGU	trnT-UGU	clpP	petB	psbM	atpI	atpI	trnT-UGU	trnT-UGU	atpB	atpB	psbB	petL	rpl20	clpP	rps11	ndhG	rpl2	rpl23	rpl23	rpl23	rps19	rpl2	rpl22	petL	trnS	rpl22	rps19	psbL	3'rps12	psbI
psbI	rps4	psbI	rps4	rps19	rps19	rps4	rps4	trnP	psbH	petN	atpH	atpH	rps4	rps4	atpE	atpE	psbT	petG	5'rps12	rrn5	rpoA	ndhE	rps19	trnI-CAU	trnI	trnI-CAU	rpl2	rpl23	rps19	psbE	psbI	rps19	rpl2	psbF	rps7	trnS
trnS-GCU	trnS-GGA	trnS-GCU	trnS-GGA	rpl22	rpl22	trnS-GGA	trnS-GGA	5'rps12	psbN	trnC-GCA	atpF	atpF	trnS-GGA	trnS-GGA	rbcL	rbcL	psbN	trnW-CCA	clpP	psbB	petD	psaC	rpl22	trnF-GAA	trnF	trnF-GAA	rpl23	trnI	rpl2	psbF	psbK	rpl2	rpl23	psbE	trnL	psaM
psaM	ycf3	psaM	ycf3	rps3	rps3	ycf3	ycf3	rpl20	psbT	rpoB	atpA	atpA	ycf3	ycf3	trnK-UUU	trnK	psbH	trnP-UGG	rrn5	psbT	petB	ndhD	rps3	trnL-UAA	trnL	trnL-UAA	trnI-GAU	trnF	rpl23	psbL	trnQ	rpl23	trnI-CAU	petL	ycf2	ycf12
trnG-UCC	psaA	trnG-UCC	psaA	rpl16	rpl16	psaA	psaA	rps18	psbB	rpoC1	trnR-UCU	trnR-UCU	psaA	psaA	matK	matK	petB	psaJ	psbB	psbN	psbH	ccsA	rpl16	trnT-UGU	trnT	trnT-UGU	trnF-GAA	trnL	trnI-CAU	psbJ	chlB	trnI	trnF-GAA	petG	trnH	trnG
trnR-UCU	psaB	trnR-UCU	psaB	rpl14	rpl14	psaB	psaB	rpl33	psaI	rpoC2	trnG-UCC	trnG-UCC	psaB	psaB	trnH-GUG	trnH	petD	rpl33	psbT	psbH	psbN	trnL-UAG	rpl14	rps4	rps4	rps4	trnL-UAA	trnT	trnF-GAA	petA	trnK	trnF	trnL-UAA	trnW	trnI	trnR
atpA	rps14	atpA	rps14	rps8	rps8	rps14	rps14	psaJ	ycf4	rps2	psaM	psaM	rps14	rps14	psbA	psbA	rpoA	rps18	psbN	petB	psbT	trnP-GGG	rps8	trnS-GGA	trnS	trnS-GGA	trnT-UGU	rps4	trnL-UAA	cemA	matK	trnL	trnT-UGU	trnP	psbA	atpA
atpF	trnfM-CAU	atpF	trnfM-CAU	infA	infA	trnfM-CAU	trnfM-CAU	trnP	cemA	atpI	trnS-GCU	trnS-GCU	trnfM-CAU	trnfM-CAU	chlL	chlL	rps11	rpl20	psbH	petD	psbB	rpl32	infA	ycf3	ycf3	ycf3	rps4	trnS	trnT-UGU	ycf4	psbA	trnT	rps4	psaJ	trnK	atpF
atpH	trnG-GCC	atpH	trnG-GCC	rpl36	rpl36	trnG-GCC	trnG-GCC	trnW	petA	atpH	psbI	psbI	trnG-GCC	trnG-GCC	chlN	chlN	rpl36	5'rps12	petB	rpoA	clpP	ndhF	rpl36	psaA	psaA	psaA	trnS-GGA	ycf3	rps4	psaI	trnI	rps4	trnS-GGA	rpl33	matK	atpH
atpI	psbZ	atpI	psbZ	rps11	rps11	psbZ	psbZ	petG	psbJ	atpF	psbK	psbK	psbZ	psbZ	ycf1	ycf1	infA	rps8	petD	rps11	ycf1	trnN-GUU	rps11	psaB	psaB	psaB	ycf3	psaA	trnS-GGA	accD	trnH	ycf3	ycf3	rps18	chlB	atpI
rps2	trnS-UGA	rps2	trnS-UGA	rpoA	rpoA	trnS-UGA	trnS-UGA	petL	psbL	atpA	trnQ-UUG	trnQ-UUG	trnS-UGA	trnS-UGA	rps15	rps15	rps8	rpl14	rpoA	rpl36	rps15	psaM	rpoA	rps14	rps14	rps14	psaA	psaB	ycf3	trnR	rpl32	psaA	psaA	rpl20	trnQ	rps2
rpoC2	psbC	rpoC2	psbC	petD	petD	psbC	psbC	psbE	psbF	trnR-UCU	chlB	chlB	psbC	psbC	ndhH	ndhH	rpl14	rpl16	rps11	infA	ndhH	trnS-GCU	petD	trnfM-CAU	trnfM	trnfM-CAU	psaB	rps14	psaA	rbcL	trnP	psaB	psaB	5'rps12	psbK	rpoC2
rpoC1	psbD	rpoC1	psbD	petB	petB	psbD	psbD	psbF	psbE	trnG-UCC	rps16	rps16	psbD	psbD	ndhA	ndhA	rpl16	rps3	rpl36	rps8	ndhA	psbI	petB	trnG-GCC	trnG	trnG-GCC	rps14	trnfM	psaB	atpB	trnL	rps14	rps14	clpP	psbI	rpoC1
rpoB	trnT-GGU	rpoB	trnT-GGU	psbH	psbH	trnT-GGU	trnT-GGU	psbL	petL	psaM	trnK-UUU	trnK-UUU	trnT-GGU	trnT-GGU	ndhI	ndhI	rps3	rpl22	infA	rpl14	ndhI	psbK	psbH	psbZ	psbZ	psbZ	trnfM-CAU	trnG	rps14	atpE	ccsA	trnfM	trnfM-CAU	psaM	trnS	rpoB
trnC-GCA	trnE-UUC	trnC-GCA	trnE-UUC	psbN	psbN	trnE-UUC	trnE-UUC	psbJ	petG	trnS-GCU	matK	matK	trnE-UUC	trnE-UUC	ndhG	ndhG	rpl22	rps19	rps8	rpl16	ndhG	trnQ-UUG	psbN	trnS-UGA	trnS	trnS-UGA	trnG-GCC	psbZ	trnfM-CAU	trnM	psaC	trnG	trnG-GCC	trnS	trnT	trnC
petN	trnY-GUA	petN	trnY-GUA	psbT	psbT	trnY-GUA	trnY-GUA	petA	trnW	psbI	psbA	psbA	trnY-GUA	trnY-GUA	ndhE	ndhE	rps19	rpl2	rpl14	rps3	ndhE	chlB	psbT	psbC	psbC	psbC	psbZ	trnS	trnG-GCC	trnV	rps15	psbZ	psbZ	psbI	trnV	petN
psbM	trnD-GUC	psbM	trnD-GUC	psbB	psbB	trnD-GUC	trnD-GUC	cemA	trnP	psbK	trnI-CAU	trnI-CAU	trnD-GUC	trnD-GUC	psaC	psaC	rpl2	rpl23	rpl16	rpl22	psaC	trnK-UUU	psbB	psbD	psbD	psbD	trnS-UGA	psbC	psbZ	trnH	ycf1	trnS	trnS-UGA	psbB	trnM	psbM
trnD-GUC	psbM	trnD-GUC	psbM	psaI	psaI	psbM	psbM	ycf4	psaJ	trnQ-UUG	trnH-GUG	trnH-GUG	psbM	psbM	ndhD	ndhD	rpl23	trnI-CAU	rps3	rps19	ndhD	matK	clpP	trnT-GGU	trnT	trnT-GGU	psbC	psbD	trnS-UGA	trnT	chlN	psbC	psbC	psbT	atpE	trnD
trnY-GUA	petN	trnY-GUA	petN	ycf4	ycf4	petN	petN	psaI	rpl33	trnL-UAA	chlL	chlL	petN	petN	ccsA	ccsA	trnI	ycf2	rpl22	rpl2	ccsA	psbA	ycf1	rrn16	rrn16	rrn16	psbD	trnT	psbC	psaM	chlL	psbD	psbD	psbN	atpB	trnY
trnE-UUC	trnC-GCA	trnE-UUC	trnC-GCA	cemA	cemA	trnC-GCA	trnC-GCA	psbB	rps18	trnF-GAA	chlN	chlN	trnC-GCA	trnC-GCA	trnL-UAG	trnL	ycf2	trnL-CAA	rps19	rpl23	trnL-UAG	trnH-GUG	rps15	trnI-GAU	trnI	trnI-GAU	trnT-GGU	rrn16	psbD	trnS	trnN	trnT	trnT-GGU	psbH	rbcL	trnE
trnT-GGU	rpoB	trnT-GGU	rpoB	petA	petA	rpoB	rpoB	psbT	rpl20	ndhD	ndhJ	ndhJ	rpoB	rpoB	trnP-GGG	trnP	trnL	ndhB	rpl2	trnI	trnP-GGG	chlL	ndhH	trnA-UGC	trnA	trnA-UGC	rrn16	trnI	trnT-GGU	psbI	trnR	rrn16	rrn16	petB	trnR	trnT
psbD	rpoC1	psbD	rpoC1	psbJ	psbJ	rpoC1	rpoC1	psbN	5'rps12	psaC	ndhK	ndhK	rpoC1	rpoC1	rpl32	rpl32	ndhB	rps7	rpl23	trnD	rpl32	chlN	ndhA	rrn23	rrn23	rrn23	trnI-GAU	ycf68	rrn16	trnE	rrn5	trnI	trnI-GAU	petD	accD	trnV
psbC	rpoC2	psbC	rpoC2	psbL	psbL	rpoC2	rpoC2	psbH	ycf1	ndhE	ndhC	ndhC	rpoC2	rpoC2	ndhF	ndhF	rps7	3'rps12	trnI-CAU	ycf1	ndhF	trnI-CAU	ndhI	rrn4.5	rrn4.5	rrn4.5	trnA-UGC	trnA	trnI-GAU	trnY	rrn4.5	trnA	trnA-UGC	rpoA	psaI	trnM
trnS-UGA	rps2	trnS-UGA	rps2	psbF	psbF	rps2	rps2	petB	trnP	ndhG	trnV-UAC	trnV-UAC	rps2	rps2	trnN-GUU	trnN	3'rps12	trnV-GAC	trnD-GUC	rps15	trnN-GUU	ycf2	ndhG	rrn5	rrn5	rrn5	rrn23	rrn23	trnA-UGC	trnD	rrn23	rrn23	rrn23	rps11	ycf4	atpE
psbZ	atpI	psbZ	atpI	psbE	psbE	atpI	atpI	petD	trnL	ndhI	trnM-CAU	trnM-CAU	atpI	atpI	trnR-ACG	trnR	trnV	rrn16	ycf1	ndhH	trnR-ACG	trnL-CAA	ndhE	trnR-ACG	trnR	trnR-ACG	rrn4.5	rrn4.5	rrn23	psbM	trnA	rrn4.5	rrn4.5	rpl36	cemA	atpB
trnG-GCC	atpH	trnG-GCC	atpH	petL	petL	atpH	atpH	rpoA	ccsA	ndhA	atpB	atpB	atpH	atpH	rrn5	rrn5	rrn16	rrn23	rps15	ndhA	rrn5	ndhB	psaC	trnN-GUU	trnN	trnN-GUU	rrn5	rrn5	rrn4.5	petN	trnI	rrn5	rrn5	infA	petA	rbcL
trnfM-CAU	atpF	trnfM-CAU	atpF	petG	petG	atpF	atpF	rps11	ndhD	ndhH	atpE	atpE	atpF	atpF	rrn4.5	rrn4.5	trnI	rrn4.5	ndhH	ndhI	rrn4.5	rps7	ndhD	chlL	chlL	chlL	trnR-ACG	trnR	rrn5	trnC	rrn16	trnR	trnR-ACG	rps8	psbJ	trnR
rps14	atpA	rps14	atpA	trnW	trnW	atpA	atpA	rpl36	psaC	rps15	rbcL	rbcL	atpA	atpA	rrn23	rrn23	trnA	rrn5	ndhA	ndhG	rrn23	3'rps12	ccsA	chlN	chlN	chlN	trnN-GUU	trnN	trnR-ACG	rpoB	trnT	trnN	trnN-GUU	rpl14	psbL	accD
psaB	trnR-UCU	psaB	trnR-UCU	trnP	trnP	trnR-UCU	trnR-UCU	infA	ndhE	rpl32	accD	accD	trnR-UCU	trnR-UCU	trnA-UGC	trnA	rrn23	trnR-ACG	ndhI	ndhE	trnA-UGC	trnV-GAC	trnL	ycf1	ycf1	ycf1	chlL	chlL	trnN-GUU	rpoC1	psbD	chlL	chlL	rpl16	psbF	psaI
psaA	trnG-UCC	psaA	trnG-UCC	psaJ	psaJ	trnG-UCC	trnG-UCC	rps8	ndhG	ndhF	clpP	clpP	trnG-UCC	trnG-UCC	trnI-GAU	trnI	rrn4.5	trnN-GUU	ndhG	psaC	trnI-GAU	rrn16	trnP	rps15	rps15	rps15	chlN	chlN	chlL	rpoC2	psbC	chlN	chlN	rps3	psbE	ycf4
ycf3	psaM	ycf3	psaM	rpl33	rpl33	psaM	psaM	rpl14	ndhI	trnN-GUU	ccsA	psbJ	psaM	psaM	rrn16	rrn16	rrn5	ndhF	ndhE	ndhD	rrn16	trnI-GAU	rpl32	psaC	psaC	psaC	ycf1	ycf1	chlN	rps2	trnS	ycf1	ycf1	rpl22	petL	cemA
trnS-GGA	trnS-GCU	trnS-GGA	trnS-GCU	rps18	rps18	trnS-GCU	trnS-GCU	rpl16	ndhA	trnR-ACG	trnL-UAG	psbL	trnS-GCU	trnS-GCU	3'rps12	3'rps12	trnR	rpl32	psaC	ccsA	trnV-GAC	trnA-UGC	ndhF	ccsA	ccsA	ccsA	rps15	rps15	ycf1	atpI	psbZ	rps15	rps15	rps19	petG	petA
rps4	psbI	rps4	psbI	rpl20	rpl20	psbI	psbI	rps3	ndhH	rrn5	trnP-GGG	psbF	psbI	psbI	rps7	rps7	trnN	trnP-GGG	ndhD	trnL	3'rps12	rrn23	trnN	trnL-UAG	trnL	trnL-UAG	psaC	psaC	rps15	atpH	trnG	psaC	psaC	rpl2	trnW	psbJ
trnT-UGU	psbK	trnT-UGU	psbK	5'rps12	5'rps12	psbK	psbK	rpl22	rps15	rrn4.5	ycf1	psbE	psbK	psbK	ndhB	ndhB	ndhF	trnL-UAG	ccsA	trnP	rps7	rrn4.5	trnR	trnP-GGG	trnP	trnP-GGG	ccsA	ccsA	psaC	atpF	trnfM	ccsA	ccsA	rpl23	trnP	psbL
trnQ-UUG	trnQ-UUG	trnQ-UUG	trnQ-UUG	ycf1	ycf1	trnQ-UUG	trnQ-UUG	rps19	rpl32	rrn23	5'rps12	petL	trnQ-UUG	trnQ-UUG	trnL-CAA	trnL	rpl32	ccsA	trnL-UAG	rpl32	ndhB	rrn5	rrn5	rpl32	rpl32	rpl32	trnL-UAG	trnL	ccsA	atpA	rps14	trnL	trnL-UAG	trnI	psaJ	psbF
chlB	chlB	chlB	chlB	trnP	trnP	chlB	chlB	rpl2	ndhF	trnA-UGC	rpl20	petG	chlB	chlB	ycf2	ycf2	trnP	ndhD	trnP-GGG	ndhF	trnL-CAA	trnR-ACG	rrn4.5	trnV-GAC	trnV	trnV-GAC	trnP-GGG	trnP	trnL-UAG	trnR	psaB	trnP	trnP-GGG	ndhC	rpl33	psbE
trnK-UUU	trnK-UUU	trnK-UUU	trnK-UUU	trnL	trnL	trnK-UUU	trnK-UUU	rpl23	trnQ	trnI-GAU	rps18	trnW-CCA	trnK-UUU	trnK-UUU	trnI-CAU	trnI-CAU	trnL	psaC	rpl32	trnN	ycf2	trnN-GUU	rrn23	3'rps12	3'rps12	3'rps12	rpl32	rpl32	trnP-GGG	trnG		rpl32	rpl32	ndhK	rps18	petL
matK	matK	matK	matK	ccsA	ccsA	matK	matK	accD	trnL	rrn16	rpl33	trnP-UGG	matK	matK	rpl23	rpl23	ccsA	ndhE	ndhF	trnR	trnI-CAU	trnG-UCC	trnA	rps7	rps7	rps7	trnV-GAC	trnV	rpl32	ycf12		trnV	trnV-GAC	trnF	rpl20	petG
psbA	psbA	psbA	psbA	clpP	clpP	psbA	psbA	rbcL	trnF	trnV-GAC	psaJ	psaJ	psbA	psbA	rpl2	rpl2	ndhD	ndhG	trnN-GUU	rrn5	chlN	trnR-UCU	trnI	trnL-CAA	trnL	trnL-CAA	3'rps12	3'rps12	trnV-GAC	trnS		3'rps12	3'rps12	trnL	5'rps12	trnW
trnI-CAU	trnI-CAU	trnI-CAU	trnI-CAU	accD	accD	trnI-CAU	trnI-CAU	atpE	accD	3'rps12	trnP-UGG	rpl33	trnI-CAU	trnI-CAU	rps19	rps19	psaC	ndhI	trnR-ACG	rrn4.5	chlL	atpA	rrn16	trnH-GUG	trnH	ycf2	rps7	rps7	3'rps12	psbI		rps7	rps7	trnT	clpP	trnP
trnH-GUG	trnH-GUG	trnH-GUG	trnH-GUG	rbcL	rbcL	trnH-GUG	trnH-GUG	atpB	rbcL	rps7	trnW-CCA	rps18	trnH-GUG	trnH-GUG	rpl22	rpl22	ndhE	ndhA	rrn5	rrn23	trnH-GUG	atpF	trnV	trnI-CAU	trnI	trnH-GUG	trnL-CAA	trnL	rps7	psbK		trnL	trnL-CAA	rps4	trnE	psaJ
chlL	chlL	chlL	chlL	atpE	atpE	chlL	chlL	trnM	atpE	ndhB	petG	rpl20	chlL	chlL	rps3	rps3	ndhG	ndhH	rrn4.5	trnA	psbA	atpH	3'rps12			trnI-CAU	ycf2	ycf2	trnL-CAA	trnQ		ycf2	ycf2	trnS	trnY	rpl33
chlN	chlN	chlN	chlN	atpB	atpB	chlN	chlN	trnV	atpB	trnI-UAU	petL	5'rps12	chlN	chlN	rpl16	rpl16	ndhI	rps15	rrn23	trnI	trnK-UUU	atpI	rps7				trnH-GUG	trnH	ycf2	chlB		trnH	trnH-GUG	ycf3		rps18
ndhJ	ndhJ	ndhJ	ndhJ	trnM	trnM	ndhJ	ndhJ	ndhC	trnM	ycf2	psbE	ycf1	ndhJ	ndhJ	rpl14	rpl14	ndhA	chlN	trnA-UGC	rrn16	matK	rps2	ndhB				trnI-GAU	trnI	trnH-GUG	trnK		trnI	trnI-CAU	psaA		rpl20
ndhK	ndhK	ndhK	ndhK	trnV	trnV	ndhK	ndhK	ndhK	trnV	trnL-CAA	psbF	trnP-GGG	ndhK	ndhK	rps8	rps8	ndhH	chlL	trnI-GAU	trnV	chlB	rpoC2	trnL						trnI-CAU	matK				psaB		5'rps12
ndhC	ndhC	ndhC	ndhC	ndhC	ndhC	ndhC	ndhC	ndhJ	ndhC	ycf1	psbL	trnL-UAG	ndhC	ndhC	infA	infA	rps15		rrn16	3'rps12	trnQ-UUG	rpoC1	ycf2											rps14		clpP
trnV-UAC	trnV-UAC	trnV-UAC	trnV-UAC	ndhK	ndhK	trnV-UAC	trnV-UAC	chlN	ndhK	trnP-GGG	psbJ	ccsA	trnV-UAC	trnV-UAC	rpl36	rpl36	ycf1		trnV-GAC	rps7	psbK	rpoB	trnI											trnfM
trnM-CAU	trnM-CAU	trnM-CAU	trnM-CAU	ndhJ	ndhJ	trnM-CAU	trnM-CAU	chlL	ndhJ	trnL-UAG	petA	petA	trnM-CAU	trnM-CAU			chlN		3'rps12	ndhB	psbI	trnC-GCA	chlN											trnG
atpB	atpB	atpB	atpB	chlN	chlN	atpB	atpB	trnH	chlN	ccsA	cemA	cemA	atpB	atpB			chlL		rps7	trnL	trnS-GCU	petN	chlL
atpE	atpE	atpE	atpE	chlL	chlL	atpE	atpE	trnI	chlL		ycf4	ycf4	atpE	atpE			trnH		ndhB	ycf2	psaM	psbM	trnH
				trnH	trnH				trnH								trnI		trnL-CAA	trnI		trnD-GUC
				trnI	trnI				trnI										ycf2	chlN
																			trnI-CAU	chlL
																			chlN	trnH
																			chlL

## Sheet: chloroplast genes (sorted)
J. bermudiana	J. virginiana	J. scopulorum	J. monosperma	T. cryptomerioides	T. flousiana	C. vietnamensis	C. nootkatensis	C. formosana	C. lanceolata	C. japonica	M. glyptostroboides	G. pensilis	C. sempervirens	H. glabra	C. oliveri	C. wilsoniana	A. formosana	T. mairei	A. heterophylla	A. dammara	P. lambertii	R. piresii	N. nagi	P. strobus	P. thunbergii	P. taeda	P. koraiensis	P. massoniana	P. abies	P. morrisonicola	C. argyrophylla	P. wilsoniana	A. koreana	K. davidiana	L. decidua	C. deodara
accD	accD	accD	accD	accD	accD	accD	accD	accD	accD	accD	accD	accD	accD	accD	accD	accD	accD	accD	accD	accD	accD	accD	accD	accD	accD	accD	accD	accD	accD	accD	accD	accD	accD	accD	accD	accD
atpA	atpA	atpA	atpA	atpA	atpA	atpA	atpA	atpA	atpA	atpA	atpA	atpA	atpA	atpA	atpA	atpA	atpA	atpA	atpA	atpA	atpA	atpA	atpA	atpA	atpA	atpA	atpA	atpA	atpA	atpA	atpA	atpA	atpA	atpA	atpA	atpA
atpB	atpB	atpB	atpB	atpB	atpB	atpB	atpB	atpB	atpB	atpB	atpB	atpB	atpB	atpB	atpB	atpB	atpB	atpB	atpB	atpB	atpB	atpB	atpB	atpB	atpB	atpB	atpB	atpB	atpB	atpB	atpB	atpB	atpB	atpB	atpB	atpB
atpE	atpE	atpE	atpE	atpE	atpE	atpE	atpE	atpE	atpE	atpE	atpE	atpE	atpE	atpE	atpE	atpE	atpE	atpE	atpE	atpE	atpE	atpE	atpE	atpE	atpE	atpE	atpE	atpE	atpE	atpE	atpE	atpE	atpE	atpE	atpE	atpE
atpF	atpF	atpF	atpF	atpF	atpF	atpF	atpF	atpF	atpF	atpF	atpF	atpF	atpF	atpF	atpF	atpF	atpF	atpF	atpF	atpF	atpF	atpF	atpF	atpF	atpF	atpF	atpF	atpF	atpF	atpF	atpF	atpF	atpF	atpF	atpF	atpF
atpH	atpH	atpH	atpH	atpH	atpH	atpH	atpH	atpH	atpH	atpH	atpH	atpH	atpH	atpH	atpH	atpH	atpH	atpH	atpH	atpH	atpH	atpH	atpH	atpH	atpH	atpH	atpH	atpH	atpH	atpH	atpH	atpH	atpH	atpH	atpH	atpH
atpI	atpI	atpI	atpI	atpI	atpI	atpI	atpI	atpI	atpI	atpI	atpI	atpI	atpI	atpI	atpI	atpI	atpI	atpI	atpI	atpI	atpI	atpI	atpI	atpI	atpI	atpI	atpI	atpI	atpI	atpI	atpI	atpI	atpI	atpI	atpI	atpI
ccsA	ccsA	ccsA	ccsA	ccsA	ccsA	ccsA	ccsA	ccsA	ccsA	ccsA	ccsA	ccsA	ccsA	ccsA	ccsA	ccsA	ccsA	ccsA	ccsA	ccsA	ccsA	ccsA	ccsA	ccsA	ccsA	ccsA	ccsA	ccsA	ccsA	ccsA	ccsA	ccsA	ccsA	ccsA	ccsA	ccsA
cemA	cemA	cemA	cemA	cemA	cemA	cemA	cemA	cemA	cemA	cemA	cemA	cemA	cemA	cemA	cemA	cemA	cemA	cemA	cemA	cemA	cemA	cemA	cemA	cemA	cemA	cemA	cemA	cemA	cemA	cemA	cemA	cemA	cemA	cemA	cemA	cemA
chlB	chlB	chlB	chlB	chlB	chlB	chlB	chlB	chlB	chlB	chlB	chlB	chlB	chlB	chlB	chlB	chlB	chlB	chlB	chlB	chlB	chlB	chlB	chlB	chlB	chlB	chlB	chlB	chlB	chlB	chlB	chlB	chlB	chlB	chlB	chlB	chlB
chlL	chlL	chlL	chlL	chlL	chlL	chlL	chlL	chlL	chlL	chlL	chlL	chlL	chlL	chlL	chlL	chlL	chlL	chlL	chlL	chlL	chlL	chlL	chlL	chlL	chlL	chlL	chlL	chlL	chlL	chlL	chlL	chlL	chlL	chlL	chlL	chlL
chlN	chlN	chlN	chlN	chlN	chlN	chlN	chlN	chlN	chlN	chlN	chlN	chlN	chlN	chlN	chlN	chlN	chlN	chlN	chlN	chlN	chlN	chlN	chlN	chlN	chlN	chlN	chlN	chlN	chlN	chlN	chlN	chlN	chlN	chlN	chlN	chlN
clpP	clpP	clpP	clpP	clpP	clpP	clpP	clpP	clpP	-	-	clpP	clpP	clpP	clpP	clpP	clpP	clpP	-	clpP	clpP	clpP	clpP	clpP	clpP	clpP	clpP	clpP	clpP	clpP	clpP	clpP	clpP	clpP	clpP	clpP	clpP
infA	infA	infA	infA	infA	infA	infA	infA	infA	infA	infA	infA	infA	infA	infA	infA	infA	infA	infA	infA	infA	infA	infA	infA	infA	infA	infA	infA	infA	infA	infA	infA	infA	infA	infA	infA	infA
matK	matK	matK	matK	matK	matK	matK	matK	matK	matK	matK	matK	matK	matK	matK	matK	matK	matK	matK	matK	matK	matK	matK	matK	matK	matK	matK	matK	matK	matK	matK	matK	matK	matK	matK	matK	matK
ndhA	ndhA	ndhA	ndhA	ndhA	ndhA	ndhA	ndhA	ndhA	ndhA	ndhA	ndhA	ndhA	ndhA	ndhA	ndhA	ndhA	ndhA	ndhA	ndhA	ndhA	ndhA	ndhA	ndhA	-	-	-	-	-	-	-	-	-	-	-	-	-
ndhB	ndhB	ndhB	ndhB	ndhB	ndhB	ndhB	ndhB	ndhB	ndhB	ndhB	ndhB	ndhB	ndhB	ndhB	ndhB	ndhB	ndhB	ndhB	ndhB	ndhB	ndhB	ndhB	ndhB	-	-	-	-	-	-	-	-	-	-	-	-	-
ndhC	ndhC	ndhC	ndhC	ndhC	ndhC	ndhC	ndhC	ndhC	ndhC	ndhC	ndhC	ndhC	ndhC	ndhC	ndhC	ndhC	ndhC	ndhC	ndhC	ndhC	ndhC	ndhC	ndhC	-	-	-	-	-	-	-	-	-	-	-	-	-
ndhD	ndhD	ndhD	ndhD	ndhD	ndhD	ndhD	ndhD	ndhD	ndhD	ndhD	ndhD	ndhD	ndhD	ndhD	ndhD	ndhD	ndhD	ndhD	ndhD	ndhD	ndhD	ndhD	ndhD	-	-	-	-	-	-	-	-	-	-	-	-	-
ndhE	ndhE	ndhE	ndhE	ndhE	ndhE	ndhE	ndhE	ndhE	ndhE	ndhE	ndhE	ndhE	ndhE	ndhE	ndhE	ndhE	ndhE	ndhE	ndhE	ndhE	ndhE	ndhE	ndhE	-	-	-	-	-	-	-	-	-	-	-	-	-
ndhF	ndhF	ndhF	ndhF	ndhF	ndhF	ndhF	ndhF	ndhF	ndhF	ndhF	ndhF	ndhF	ndhF	ndhF	ndhF	ndhF	ndhF	ndhF	ndhF	ndhF	ndhF	ndhF	ndhF	-	-	-	-	-	-	-	-	-	-	-	-	-
ndhG	ndhG	ndhG	ndhG	ndhG	ndhG	ndhG	ndhG	ndhG	ndhG	ndhG	ndhG	ndhG	ndhG	ndhG	ndhG	ndhG	ndhG	ndhG	ndhG	ndhG	ndhG	ndhG	ndhG	-	-	-	-	-	-	-	-	-	-	-	-	-
ndhH	ndhH	ndhH	ndhH	ndhH	ndhH	ndhH	ndhH	ndhH	ndhH	ndhH	ndhH	ndhH	ndhH	ndhH	ndhH	ndhH	ndhH	ndhH	ndhH	ndhH	ndhH	ndhH	ndhH	-	-	-	-	-	-	-	-	-	-	-	-	-
ndhI	ndhI	ndhI	ndhI	ndhI	ndhI	ndhI	ndhI	ndhI	ndhI	ndhI	ndhI	ndhI	ndhI	ndhI	ndhI	ndhI	ndhI	ndhI	ndhI	ndhI	ndhI	ndhI	ndhI	-	-	-	-	-	-	-	-	-	-	-	-	-
ndhJ	ndhJ	ndhJ	ndhJ	ndhJ	ndhJ	ndhJ	ndhJ	ndhJ	ndhJ	ndhJ	ndhJ	ndhJ	ndhJ	ndhJ	ndhJ	ndhJ	ndhJ	ndhJ	ndhJ	ndhJ	ndhJ	ndhJ	ndhJ	-	-	-	-	-	-	-	-	-	-	-	-	-
ndhK	ndhK	ndhK	ndhK	ndhK	ndhK	ndhK	ndhK	ndhK	ndhK	ndhK	ndhK	ndhK	ndhK	ndhK	ndhK	ndhK	ndhK	ndhK	ndhK	ndhK	ndhK	ndhK	ndhK	-	-	-	-	-	-	-	-	-	-	-	-	-
petA	petA	petA	petA	petA	petA	petA	petA	petA	petA	petA	petA	petA	petA	petA	petA	petA	petA	petA	petA	petA	petA	petA	petA	petA	petA	petA	petA	petA	petA	petA	petA	petA	petA	petA	petA	petA
petB	petB	petB	petB	petB	petB	petB	petB	petB	petB	petB	petB	petB	petB	petB	petB	petB	petB	petB	petB	petB	petB	petB	petB	petB	petB	petB	petB	petB	petB	petB	petB	petB	petB	petB	petB	petB
petD	petD	petD	petD	petD	petD	petD	petD	petD	petD	petD	petD	petD	petD	petD	petD	petD	petD	petD	petD	petD	petD	petD	petD	petD	petD	petD	petD	petD	petD	petD	petD	petD	petD	petD	petD	petD
petG	petG	petG	petG	petG	petG	petG	petG	petG	petG	petG	petG	petG	petG	petG	petG	petG	petG	petG	petG	petG	petG	petG	petG	petG	petG	petG	petG	petG	petG	petG	petG	petG	petG	petG	petG	petG
petL	petL	petL	petL	petL	petL	petL	petL	petL	petL	petL	petL	petL	petL	petL	petL	petL	petL	petL	petL	petL	petL	petL	petL	petL	-	petL	petL	petL	petL	petL	petL	petL	petL	petL	petL	petL
petN	petN	petN	petN	petN	petN	petN	petN	petN	petN	petN	petN	petN	petN	petN	petN	petN	petN	petN	petN	petN	petN	petN	petN	petN	petN	petN	petN	petN	petN	petN	petN	petN	petN	petN	petN	petN
psaA	psaA	psaA	psaA	psaA	psaA	psaA	psaA	psaA	psaA	psaA	psaA	psaA	psaA	psaA	psaA	psaA	psaA	psaA	psaA	psaA	psaA	psaA	psaA	psaA	psaA	psaA	psaA	psaA	psaA	psaA	psaA	psaA	psaA	psaA	psaA	psaA
psaB	psaB	psaB	psaB	psaB	psaB	psaB	psaB	psaB	psaB	psaB	psaB	psaB	psaB	psaB	psaB	psaB	psaB	psaB	psaB	psaB	psaB	psaB	psaB	psaB	psaB	psaB	psaB	psaB	psaB	psaB	psaB	psaB	psaB	psaB	psaB	psaB
psaC	psaC	psaC	psaC	psaC	psaC	psaC	psaC	psaC	psaC	psaC	psaC	psaC	psaC	psaC	psaC	psaC	psaC	psaC	psaC	psaC	psaC	psaC	psaC	psaC	psaC	psaC	psaC	psaC	psaC	psaC	psaC	psaC	psaC	psaC	psaC	psaC
psaI	psaI	psaI	psaI	psaI	psaI	psaI	psaI	psaI	psaI	psaI	psaI	psaI	psaI	psaI	psaI	psaI	psaI	psaI	psaI	psaI	psaI	psaI	psaI	psaI	psaI	psaI	psaI	psaI	psaI	psaI	psaI	psaI	psaI	psaI	psaI	psaI
psaJ	psaJ	psaJ	psaJ	psaJ	psaJ	psaJ	psaJ	psaJ	psaJ	psaJ	psaJ	psaJ	psaJ	psaJ	psaJ	psaJ	psaJ	psaJ	psaJ	psaJ	psaJ	psaJ	psaJ	psaJ	psaJ	psaJ	psaJ	psaJ	psaJ	psaJ	psaJ	psaJ	psaJ	psaJ	psaJ	psaJ
psaM	psaM	psaM	psaM	psaM	psaM	psaM	psaM	psaM	psaM	psaM	psaM	psaM	psaM	psaM	psaM	psaM	psaM	psaM	psaM	psaM	psaM	psaM	psaM	psaM	psaM	psaM	psaM	psaM	psaM	psaM	psaM	-	psaM	psaM	-	psaM
-	-	-	-	-	-	-	-	-	-	-	-	-	-	-	-	-	-	-	-	-	-	-	-	-	psaM	-	-	-	-	-	-	-	psaM	psaM	-	psaM
psbA	psbA	psbA	psbA	psbA	psbA	psbA	psbA	psbA	psbA	psbA	psbA	psbA	psbA	psbA	psbA	psbA	psbA	psbA	psbA	psbA	psbA	psbA	psbA	psbA	psbA	psbA	psbA	psbA	psbA	psbA	psbA	psbA	psbA	psbA	psbA	psbA
psbB	psbB	psbB	psbB	psbB	psbB	psbB	psbB	psbB	psbB	psbB	psbB	psbB	psbB	psbB	psbB	psbB	psbB	psbB	psbB	psbB	psbB	psbB	psbB	psbB	psbB	psbB	psbB	psbB	psbB	psbB	psbB	psbB	psbB	psbB	psbB	psbB
psbC	psbC	psbC	psbC	psbC	psbC	psbC	psbC	psbC	psbC	psbC	psbC	psbC	psbC	psbC	psbC	psbC	psbC	psbC	psbC	psbC	psbC	psbC	psbC	psbC	psbC	psbC	psbC	psbC	psbC	psbC	psbC	psbC	psbC	psbC	psbC	psbC
psbD	psbD	psbD	psbD	psbD	psbD	psbD	psbD	psbD	psbD	psbD	psbD	psbD	psbD	psbD	psbD	psbD	psbD	psbD	psbD	psbD	psbD	psbD	psbD	psbD	psbD	psbD	psbD	psbD	psbD	psbD	psbD	psbD	psbD	psbD	psbD	psbD
psbE	psbE	psbE	psbE	psbE	psbE	psbE	psbE	psbE	psbE	psbE	psbE	psbE	psbE	psbE	psbE	psbE	psbE	psbE	psbE	psbE	psbE	psbE	psbE	psbE	psbE	psbE	psbE	psbE	psbE	psbE	psbE	psbE	psbE	psbE	psbE	psbE
psbF	psbF	psbF	psbF	psbF	psbF	psbF	psbF	psbF	psbF	psbF	psbF	psbF	psbF	psbF	psbF	psbF	psbF	psbF	psbF	psbF	psbF	psbF	psbF	psbF	psbF	psbF	psbF	psbF	psbF	psbF	psbF	psbF	psbF	psbF	psbF	psbF
psbH	psbH	psbH	psbH	psbH	psbH	psbH	psbH	psbH	psbH	psbH	psbH	psbH	psbH	psbH	psbH	psbH	psbH	psbH	psbH	psbH	psbH	psbH	psbH	psbH	psbH	psbH	psbH	psbH	psbH	psbH	psbH	psbH	psbH	psbH	psbH	psbH
psbI	psbI	psbI	psbI	psbI	psbI	psbI	psbI	psbI	psbI	psbI	psbI	psbI	psbI	psbI	psbI	psbI	psbI	psbI	psbI	psbI	psbI	psbI	psbI	psbI	psbI	psbI	psbI	psbI	psbI	psbI	psbI	psbI	psbI	psbI	psbI	psbI
-	-	-	-	-	-	-	-	-	-	-	-	-	-	-	-	-	-	-	-	-	-	-	-	-	-	-	-	-	psbI	psbI	-	psbI	-	psbI	psbI	psbI
-	-	-	-	-	-	-	-	-	-	-	-	-	-	-	-	-	-	-	-	-	-	-	-	-	-	-	-	-	-	-	-	psbI	-	-	-	-
psbJ	psbJ	psbJ	psbJ	psbJ	psbJ	psbJ	psbJ	psbJ	psbJ	psbJ	psbJ	psbJ	psbJ	psbJ	psbJ	psbJ	psbJ	psbJ	psbJ	psbJ	psbJ	psbJ	psbJ	psbJ	psbJ	psbJ	psbJ	psbJ	psbJ	psbJ	psbJ	psbJ	psbJ	psbJ	psbJ	psbJ
psbK	psbK	psbK	psbK	psbK	psbK	psbK	psbK	psbK	psbK	psbK	psbK	psbK	psbK	psbK	psbK	psbK	psbK	psbK	psbK	psbK	psbK	psbK	psbK	psbK	psbK	psbK	psbK	psbK	psbK	psbK	psbK	psbK	psbK	psbK	psbK	psbK
psbL	psbL	psbL	psbL	psbL	psbL	psbL	psbL	psbL	psbL	psbL	psbL	psbL	psbL	psbL	psbL	psbL	psbL	psbL	psbL	psbL	psbL	psbL	psbL	psbL	psbL	psbL	psbL	psbL	psbL	psbL	psbL	psbL	psbL	psbL	psbL	psbL
psbM	psbM	psbM	psbM	psbM	psbM	psbM	psbM	psbM	psbM	psbM	psbM	psbM	psbM	psbM	psbM	psbM	psbM	psbM	psbM	psbM	psbM	psbM	psbM	psbM	psbM	psbM	psbM	psbM	psbM	psbM	psbM	psbM	psbM	psbM	psbM	psbM
psbN	psbN	psbN	psbN	psbN	psbN	psbN	psbN	psbN	psbN	psbN	psbN	psbN	psbN	psbN	psbN	psbN	psbN	psbN	psbN	psbN	psbN	psbN	psbN	psbN	psbN	psbN	psbN	psbN	psbN	psbN	psbN	psbN	psbN	psbN	psbN	psbN
psbT	psbT	psbT	psbT	psbT	psbT	psbT	psbT	psbT	psbT	psbT	psbT	psbT	psbT	psbT	psbT	psbT	psbT	psbT	psbT	psbT	psbT	psbT	psbT	psbT	psbT	psbT	psbT	psbT	psbT	psbT	psbT	psbT	psbT	psbT	psbT	psbT
psbZ	psbZ	psbZ	psbZ	psbZ	psbZ	psbZ	psbZ	psbZ	psbZ	psbZ	psbZ	psbZ	psbZ	psbZ	psbZ	psbZ	psbZ	psbZ	psbZ	psbZ	psbZ	psbZ	psbZ	psbZ	psbZ	psbZ	psbZ	psbZ	psbZ	psbZ	psbZ	psbZ	psbZ	psbZ	psbZ	psbZ
rbcL	rbcL	rbcL	rbcL	rbcL	rbcL	rbcL	rbcL	rbcL	rbcL	rbcL	rbcL	rbcL	rbcL	rbcL	rbcL	rbcL	rbcL	rbcL	rbcL	rbcL	rbcL	rbcL	rbcL	rbcL	rbcL	rbcL	rbcL	rbcL	rbcL	rbcL	rbcL	rbcL	rbcL	rbcL	rbcL	rbcL
rpl14	rpl14	rpl14	rpl14	rpl14	rpl14	rpl14	rpl14	rpl14	rpl14	rpl14	rpl14	rpl14	rpl14	rpl14	rpl14	rpl14	rpl14	rpl14	rpl14	rpl14	rpl14	rpl14	rpl14	rpl14	rpl14	rpl14	rpl14	rpl14	rpl14	rpl14	rpl14	rpl14	rpl14	rpl14	rpl14	rpl14
rpl16	rpl16	rpl16	rpl16	rpl16	rpl16	rpl16	rpl16	rpl16	rpl16	rpl16	rpl16	rpl16	rpl16	rpl16	rpl16	rpl16	rpl16	rpl16	rpl16	rpl16	rpl16	rpl16	rpl16	rpl16	rpl16	rpl16	rpl16	rpl16	rpl16	rpl16	rpl16	rpl16	rpl16	rpl16	rpl16	rpl16
rpl2	rpl2	rpl2	rpl2	rpl2	rpl2	rpl2	rpl2	rpl2	rpl2	rpl2	rpl2	rpl2	rpl2	rpl2	rpl2	rpl2	rpl2	rpl2	rpl2	rpl2	rpl2	rpl2	rpl2	rpl2	rpl2	rpl2	rpl2	rpl2	rpl2	rpl2	rpl2	rpl2	rpl2	rpl2	rpl2	rpl2
rpl20	rpl20	rpl20	rpl20	rpl20	rpl20	rpl20	rpl20	rpl20	rpl20	rpl20	rpl20	rpl20	rpl20	rpl20	rpl20	rpl20	rpl20	rpl20	rpl20	rpl20	rpl20	rpl20	rpl20	rpl20	rpl20	rpl20	rpl20	rpl20	rpl20	rpl20	rpl20	rpl20	rpl20	rpl20	rpl20	rpl20
rpl22	rpl22	rpl22	rpl22	rpl22	rpl22	rpl22	rpl22	rpl22	rpl22	rpl22	rpl22	rpl22	rpl22	rpl22	rpl22	rpl22	rpl22	rpl22	rpl22	rpl22	rpl22	rpl22	rpl22	rpl22	rpl22	rpl22	rpl22	rpl22	rpl22	rpl22	rpl22	rpl22	rpl22	rpl22	rpl22	rpl22
rpl23	rpl23	rpl23	rpl23	rpl23	rpl23	rpl23	rpl23	rpl23	rpl23	rpl23	rpl23	rpl23	rpl23	rpl23	rpl23	rpl23	rpl23	rpl23	rpl23	rpl23	rpl23	rpl23	rpl23	rpl23	rpl23	rpl23	rpl23	rpl23	rpl23	rpl23	rpl23	rpl23	rpl23	rpl23	rpl23	rpl23
rpl32	rpl32	rpl32	rpl32	rpl32	rpl32	rpl32	rpl32	rpl32	rpl32	rpl32	rpl32	rpl32	rpl32	rpl32	rpl32	rpl32	rpl32	rpl32	rpl32	rpl32	rpl32	rpl32	rpl32	rpl32	rpl32	rpl32	rpl32	rpl32	rpl32	rpl32	rpl32	rpl32	rpl32	rpl32	rpl32	rpl32
rpl33	rpl33	rpl33	rpl33	rpl33	rpl33	rpl33	rpl33	rpl33	rpl33	rpl33	rpl33	rpl33	rpl33	rpl33	rpl33	rpl33	rpl33	rpl33	rpl33	rpl33	rpl33	rpl33	rpl33	rpl33	rpl33	rpl33	rpl33	rpl33	rpl33	rpl33	rpl33	rpl33	rpl33	rpl33	rpl33	rpl33
rpl36	rpl36	rpl36	rpl36	rpl36	rpl36	rpl36	rpl36	rpl36	rpl36	rpl36	rpl36	rpl36	rpl36	rpl36	rpl36	rpl36	rpl36	rpl36	rpl36	rpl36	rpl36	rpl36	rpl36	rpl36	rpl36	rpl36	rpl36	rpl36	rpl36	rpl36	rpl36	rpl36	rpl36	rpl36	rpl36	rpl36
rpoA	rpoA	rpoA	rpoA	rpoA	rpoA	rpoA	rpoA	rpoA	rpoA	rpoA	rpoA	rpoA	rpoA	rpoA	rpoA	rpoA	rpoA	rpoA	rpoA	rpoA	rpoA	rpoA	rpoA	rpoA	rpoA	rpoA	rpoA	rpoA	rpoA	rpoA	rpoA	rpoA	rpoA	rpoA	rpoA	rpoA
rpoB	rpoB	rpoB	rpoB	rpoB	rpoB	rpoB	rpoB	rpoB	rpoB	rpoB	rpoB	rpoB	rpoB	rpoB	rpoB	rpoB	rpoB	rpoB	rpoB	rpoB	rpoB	rpoB	rpoB	rpoB	rpoB	rpoB	rpoB	rpoB	rpoB	rpoB	rpoB	rpoB	rpoB	rpoB	rpoB	rpoB
rpoC1	rpoC1	rpoC1	rpoC1	rpoC1	rpoC1	rpoC1	rpoC1	rpoC1	rpoC1	rpoC1	rpoC1	rpoC1	rpoC1	rpoC1	rpoC1	rpoC1	rpoC1	rpoC1	rpoC1	rpoC1	rpoC1	rpoC1	rpoC1	rpoC1	rpoC1	rpoC1	rpoC1	rpoC1	rpoC1	rpoC1	rpoC1	rpoC1	rpoC1	rpoC1	rpoC1	rpoC1
rpoC2	rpoC2	rpoC2	rpoC2	rpoC2	rpoC2	rpoC2	rpoC2	rpoC2	rpoC2	rpoC2	rpoC2	rpoC2	rpoC2	rpoC2	rpoC2	rpoC2	rpoC2	rpoC2	rpoC2	rpoC2	rpoC2	rpoC2	rpoC2	rpoC2	rpoC2	rpoC2	rpoC2	rpoC2	rpoC2	rpoC2	rpoC2	rpoC2	rpoC2	rpoC2	rpoC2	rpoC2
rps11	rps11	rps11	rps11	rps11	rps11	rps11	rps11	rps11	rps11	rps11	rps11	rps11	rps11	rps11	rps11	rps11	rps11	rps11	rps11	rps11	rps11	rps11	rps11	rps11	rps11	rps11	rps11	rps11	rps11	rps11	rps11	rps11	rps11	rps11	rps11	rps11
rps12	rps12	rps12	rps12	rps12	rps12	rps12	rps12	rps12	rps12	rps12	rps12	rps12	rps12	rps12	rps12	rps12	rps12	rps12	rps12	rps12	rps12	rps12	rps12	rps12	rps12	rps12	rps12	rps12	rps12	rps12	-	rps12	rps12	rps12	rps12	rps12
rps14	rps14	rps14	rps14	rps14	rps14	rps14	rps14	rps14	rps14	rps14	rps14	rps14	rps14	rps14	rps14	rps14	rps14	rps14	rps14	rps14	rps14	rps14	rps14	rps14	rps14	rps14	rps14	rps14	rps14	rps14	rps14	rps14	rps14	rps14	rps14	rps14
rps15	rps15	rps15	rps15	rps15	rps15	rps15	rps15	rps15	rps15	rps15	rps15	rps15	rps15	rps15	rps15	rps15	rps15	rps15	rps15	rps15	rps15	rps15	rps15	rps15	rps15	rps15	rps15	rps15	rps15	rps15	rps15	rps15	rps15	rps15	rps15	rps15
-	-	-	-	rps16	rps16	-	-	rps16	rps16	rps16	rps16	rps16	-	-	rps16	rps16	rps16	-	-	-	-	-	-	-	-	-	-	-	-	-	-	-	-	-	-	-
rps18	rps18	rps18	rps18	rps18	rps18	rps18	rps18	rps18	rps18	rps18	rps18	rps18	rps18	rps18	rps18	rps18	rps18	rps18	rps18	rps18	rps18	rps18	rps18	rps18	rps18	rps18	rps18	rps18	rps18	rps18	rps18	rps18	rps18	rps18	rps18	rps18
rps19	rps19	rps19	rps19	rps19	rps19	rps19	rps19	rps19	rps19	rps19	rps19	rps19	rps19	rps19	rps19	rps19	rps19	rps19	rps19	rps19	rps19	rps19	rps19	rps19	rps19	rps19	rps19	rps19	rps19	rps19	rps19	rps19	rps19	rps19	rps19	rps19
rps2	rps2	rps2	rps2	rps2	rps2	rps2	rps2	rps2	rps2	rps2	rps2	rps2	rps2	rps2	rps2	rps2	rps2	rps2	rps2	rps2	rps2	rps2	rps2	rps2	rps2	rps2	rps2	rps2	rps2	rps2	rps2	rps2	rps2	rps2	rps2	rps2
rps3	rps3	rps3	rps3	rps3	rps3	rps3	rps3	rps3	rps3	rps3	rps3	rps3	rps3	rps3	rps3	rps3	rps3	rps3	rps3	rps3	rps3	rps3	rps3	rps3	rps3	rps3	rps3	rps3	rps3	rps3	rps3	rps3	rps3	rps3	rps3	rps3
rps4	rps4	rps4	rps4	rps4	rps4	rps4	rps4	rps4	rps4	rps4	rps4	rps4	rps4	rps4	rps4	rps4	rps4	rps4	rps4	rps4	rps4	rps4	rps4	rps4	rps4	rps4	rps4	rps4	rps4	rps4	rps4	rps4	rps4	rps4	rps4	rps4
rps7	rps7	rps7	rps7	rps7	rps7	rps7	rps7	rps7	rps7	rps7	rps7	rps7	rps7	rps7	rps7	rps7	rps7	rps7	rps7	rps7	rps7	rps7	rps7	rps7	rps7	rps7	rps7	rps7	rps7	rps7	-	rps7	rps7	rps7	rps7	rps7
rps8	rps8	rps8	rps8	rps8	rps8	rps8	rps8	rps8	rps8	rps8	rps8	rps8	rps8	rps8	rps8	rps8	rps8	rps8	rps8	rps8	rps8	rps8	rps8	rps8	rps8	rps8	rps8	rps8	rps8	rps8	rps8	rps8	rps8	rps8	rps8	rps8
rrn16	rrn16	rrn16	rrn16	rrn16	rrn16	rrn16	rrn16	rrn16	rrn16	rrn16	rrn16	rrn16	rrn16	rrn16	rrn16	rrn16	rrn16	rrn16	rrn16	rrn16	rrn16	rrn16	rrn16	rrn16	rrn16	rrn16	rrn16	rrn16	rrn16	rrn16	rrn16	rrn16	rrn16	rrn16	rrn16	rrn16
rrn23	rrn23	rrn23	rrn23	rrn23	rrn23	rrn23	rrn23	rrn23	rrn23	rrn23	rrn23	rrn23	rrn23	rrn23	rrn23	rrn23	rrn23	rrn23	rrn23	rrn23	rrn23	rrn23	rrn23	rrn23	rrn23	rrn23	rrn23	rrn23	rrn23	rrn23	rrn23	rrn23	rrn23	rrn23	rrn23	rrn23
rrn4.5	rrn4.5	rrn4.5	rrn4.5	rrn4.5	rrn4.5	rrn4.5	rrn4.5	rrn4.5	rrn4.5	rrn4.5	rrn4.5	rrn4.5	rrn4.5	rrn4.5	rrn4.5	rrn4.5	rrn4.5	rrn4.5	rrn4.5	rrn4.5	rrn4.5	rrn4.5	rrn4.5	rrn4.5	rrn4.5	rrn4.5	rrn4.5	rrn4.5	rrn4.5	rrn4.5	rrn4.5	rrn4.5	rrn4.5	rrn4.5	rrn4.5	rrn4.5
rrn5	rrn5	rrn5	rrn5	rrn5	rrn5	rrn5	rrn5	rrn5	rrn5	rrn5	rrn5	rrn5	rrn5	rrn5	rrn5	rrn5	rrn5	rrn5	rrn5	rrn5	rrn5	rrn5	rrn5	rrn5	rrn5	rrn5	rrn5	rrn5	rrn5	rrn5	rrn5	rrn5	rrn5	rrn5	rrn5	rrn5
-	-	-	-	-	-	-	-	-	-	-	-	-	-	-	-	-	-	-	rrn5	rrn5	-	-	-	-	-	-	-	-	-	-	-	-	-	-	-	-
trnA-UGC	trnA-UGC	trnA-UGC	trnA-UGC	trnA	trnA	trnA-UGC	trnA-UGC	trnA	trnA	trnA-UGC	trnA-UGC	trnA-UGC	trnA-UGC	trnA-UGC	trnA-UGC	trnA	trnA	-	trnA-UGC	trnA	trnA-UGC	trnA-UGC	trnA	trnA-UGC	trnA	trnA-UGC	trnA-UGC	trnA	trnA-UGC	trnA	trnA	trnA	trnA-UGC	trnA	trnA	trnA
trnC-GCA	trnC-GCA	trnC-GCA	trnC-GCA	trnC	trnC	trnC-GCA	trnC-GCA	trnC	trnC	trnC-GCA	trnC-GCA	trnC-GCA	trnC-GCA	trnC-GCA	trnC-GCA	trnC	trnC	trnC-GCA	trnC-GCA	trnC	trnC-GCA	trnC-GCA	trnC-GCA	trnC-GCA	trnC	trnC-GCA	trnC-GCA	trnC	trnC-GCA	trnC	trnC	trnC	trnC-GCA	trnC	trnC	trnC
trnD-GUC	trnD-GUC	trnD-GUC	trnD-GUC	trnD	trnD	trnD-GUC	trnD-GUC	trnD	trnD	trnD-GUC	trnD-GUC	trnD-GUC	trnD-GUC	trnD-GUC	trnD-GUC	trnD	trnD	trnD-GUC	trnD-GUC	trnD	trnD-GUC	trnD-GUC	trnD	trnD-GUC	trnD	trnD-GCA	trnD-GUC	trnD	trnD-GUC	trnD	trnD	trnD	trnD-GUC	trnD	trnD	trnD
-	-	-	-	-	-	-	-	-	-	-	-	-	-	-	-	-	-	-	trnD-GUC	trnD	-	trnD-GUC	trnD	-	-	-	-	-	-	-	-	-	-	-	-	-
-	-	-	-	-	-	-	-	-	-	-	-	-	-	-	-	-	-	-	trnD-GUC	trnD	-	-	-	-	-	-	-	-	-	-	-	-	-	-	-	-
trnE-UUC	trnE-UUC	trnE-UUC	trnE-UUC	trnE	trnE	trnE-UUC	trnE-UUC	trnE	trnE	trnE-UUC	trnE-UUC	trnE-UUC	trnE-UUC	trnE-UUC	trnE-UUC	trnE	trnE	trnE-UUC	trnE-UUC	trnE	trnE-UUC	trnE-UUC	trnE	trnE-UUC	trnE	trnE-UUC	trnE-UUC	trnE	trnE-UUC	trnE	trnE	trnE	trnE-UUC	trnE	trnE	trnE
trnF-GAA	trnF-GAA	trnF-GAA	trnF-GAA	trnF	trnF	trnF-GAA	trnF-GAA	trnF	trnF	trnF-GAA	trnF-GAA	trnF-GAA	trnF-GAA	trnF-GAA	trnF-GAA	trnF	trnF	trnF-GAA	trnF-GAA	trnF	trnF-GAA	trnF-GAA	trnF	trnF-GAA	trnF	trnF-GAA	trnF-GAA	trnF	trnF-GAA	trnF	trnF	trnF	trnF-GAA	trnF	trnF	trnF
trnfM-CAU	trnfM-CAU	trnfM-CAU	trnfM-CAU	trnfM	trnfM	trnfM-CAU	trnfM-CAU	trnfM	trnfM	trnfM-CAU	trnfM-CAU	trnfM-CAU	trnfM-CAU	trnfM-CAU	trnfM-CAU	trnfM	trnfM	trnfM-CAU	trnfM-CAU	trnfM	trnfM-CAU	trnfM-CAU	trnfM	trnfM-CAU	trnfM	trnfM-CAU	trnfM-CAU	trnfM	trnfM-CAU	trnfM	trnfM	trnfM	trnfM-CAU	trnfM	trnfM	trnfM
trnG-GCC	trnG-GCC	trnG-GCC	trnG-GCC	trnG	trnG	trnG-GCC	trnG-GCC	trnG	trnG	trnG-GCC	trnG-GCC	trnG-GCC	trnG-GCC	trnG-GCC	trnG-GCC	trnG	trnG	trnG-GCC	trnG-GCC	trnG	trnG-GCC	trnG-GCC	trnG	trnG-GCC	trnG	trnG-GCC	trnG-GCC	trnG	trnG-GCC	trnG	trnG	trnG	trnG-GCC	trnG	trnG	trnG
trnG-UCC	trnG-UCC	trnG-UCC	trnG-UCC	trnG	trnG	trnG-UCC	trnG-UCC	trnG	trnG	trnG-UCC	trnG-UCC	trnG-UCC	trnG-UCC	trnG-UCC	trnG-UCC	trnG	trnG	trnG-UCC	trnG-UCC	trnG	trnG-UCC	trnG-UCC	trnG	trnG-UCC	trnG	trnG-UCC	trnG-UCC	trnG	trnG-UCC	trnG	trnG	trnG	trnG-UCC	trnG	trnG-UCC	trnG
trnH-GUG	trnH-GUG	trnH-GUG	trnH-GUG	trnH	trnH	trnH-GUG	trnH-GUG	trnH	trnH	trnH-GUG	trnH-GUG	trnH-GUG	trnH-GUG	trnH-GUG	trnH-GUG	trnH	trnH	trnH-GUG	trnH-GUG	trnH	trnH-GUG	trnH-GUG	trnH	trnH-GUG	trnH	trnH-GUG	trnH-GUG	trnH	trnH-GUG	trnH	trnH	trnH	trnH-GUG	trnH	trnH	trnH
-	-	-	-	-	-	-	-	-	-	-	-	-	-	-	-	-	-	-	-	-	-	-	-	-	trnH	trnH-GUG	trnH-GUG	trnH	trnH-GUG	trnH	-	-	-	-	-	-
trnI-CAU	trnI-CAU	trnI-CAU	trnI-CAU	trnI	trnI	trnI-CAU	trnI-CAU	trnI	trnI	trnI-GAU	trnI-CAU	trnI-CAU	trnI-CAU	trnI-CAU	trnI-CAU	trnI-CAU	trnI	trnI-CAU	trnI-CAU	trnI	trnI-CAU	trnI-CAU	trnI	trnI-CAU	trnI	trnI-CAU	trnI-GAU	trnI	trnI-CAU	trnI	trnI	trnI	trnI-CAU	trnI	trnI	trnI
trnI-CAU	trnI-CAU	trnI-CAU	trnI-CAU	trnI	trnI	trnI-CAU	trnI-CAU	trnI	trnI	trnI-UAU	trnI-CAU	trnI-CAU	trnI-CAU	trnI-CAU	-	-	trnI	trnI-CAU	trnI-CAU	trnI	-	-	-	trnI-CAU	trnI	trnI-CAU	trnI-GAU	trnI	trnI-CAU	trnI	trnI	trnI	trnI-CAU	trnI	trnI	trnI
trnI-GAU	trnI-GAU	trnI-GAU	trnI-GAU	trnI	trnI	trnI-GAU	trnI-GAU	trnI	trnI	trnI-UAU	trnI-GAU	trnI-GAU	trnI-GAU	trnI-GAU	trnI-GAU	trnI	trnI	-	trnI-GAU	trnI	trnI-GAU	-	trnI	trnI-GAU	trnI	trnI-GAU	trnI-GAU	trnI	trnI-GAU	trnI	trnI	trnI	trnI-GAU	trnI	trnI	trnI
trnK-UUU	trnK-UUU	trnK-UUU	trnK-UUU	trnK	trnK	trnK-UUU	trnK-UUU	trnK	trnK	trnK-UUU	trnK-UUU	trnK-UUU	trnK-UUU	trnK-UUU	trnK-UUU	trnK	trnK	trnK-UUU	trnK-UUU	trnK	trnK-UUU	trnK-UUU	trnK	trnK-UUU	trnK	trnK-UUU	trnK-UUU	trnK	trnK-UUU	trnK	trnK	trnK	trnK-UUU	trnK	trnK	trnK
-	-	-	-	-	-	-	-	-	trnK-CUU	-	-	-	-	-	-	-	-	-	-	-	-	-	-	-	-	-	-	-	-	-	-	-	-	-	-	-
trnL-CAA	trnL-CAA	trnL-CAA	trnL-CAA	trnL	trnL	trnL-CAA	trnL-CAA	trnL	trnL	trnL-CAA	trnL-CAA	trnL-CAA	trnL-CAA	trnL-CAA	trnL-CAA	trnL	trnL	trnL-CAA	trnL-CAA	trnL	trnL-CAA	trnL-CAA	trnL	trnL-CAA	trnL	trnL-CAA	trnL-CAA	trnL	trnL-CAA	trnL	-	trnL	trnL-CAA	trnL	trnL	trnL
trnL-UAA	trnL-UAA	trnL-UAA	trnL-UAA	trnL	trnL	trnL-UAA	trnL-UAA	trnL	trnL	trnL-UAA	trnL-UAA	trnL-UAA	trnL-UAA	trnL-UAA	trnL-UAA	trnL-UAA	trnL	trnL-UAA	trnL-UAA	trnL	trnL-UAA	trnL-UAA	trnL	trnL-UAA	trnL	trnL-UAA	trnL-UAA	trnL	trnL-UAA	trnL	trnL	trnL	trnL-UAA	trnL	trnL	trnL
trnL-UAG	trnL-UAG	trnL-UAG	trnL-UAG	trnL	trnL	trnL-UAG	trnL-UAG	trnL	trnL	trnL-UAG	trnL-UAG	trnL-UAG	trnL-UAG	trnL-UAG	trnL-UAG	trnL	trnL	trnL-UAG	trnL-UAG	trnL	trnL-UAG	trnL-UAG	trnL	trnL-UAG	trnL	trnL-UAG	trnL-UAG	trnL	trnL-UAG	trnL	trnL	trnL	trnL-UAG	trnL	trnL	trnL
trnM-CAU	trnM-CAU	trnM-CAU	trnM-CAU	trnM	trnM	trnM-CAU	trnM-CAU	trnM	trnM	trnM-CAU	trnM-CAU	trnM-CAU	trnM-CAU	trnM-CAU	trnM-CAU	trnM	trnM	trnM-CAU	trnM-CAU	trnM	trnM-CAU	trnM-CAU	trnM	trnM-CAU	trnM-CAU	trnM-CAU	trnM-CAU	trnM	trnM-CAU	trnM	trnM	trnM	trnM-CAU	trnM	trnM	trnM
trnN-GUU	trnN-GUU	trnN-GUU	trnN-GUU	trnN	trnN	trnN-GUU	trnN-GUU	trnN	trnN	trnN-GUU	trnN-GUU	trnN-GUU	trnN-GUU	trnN-GUU	trnN-GUU	trnN	trnN	trnN-GUU	trnN-GUU	trnN	trnN-GUU	trnN-GUU	trnN	trnN-GUU	trnN	trnN-GUU	trnN-GUU	trnN	trnN-GUU	trnN	trnN	trnN	trnN-GUU	trnN	trnN	trnN
-	-	-	-	-	-	-	-	-	-	-	-	-	-	-	-	-	-	-	-	-	trnN-GUU	trnN-GUU	trnN	-	-	-	-	-	-	-	-	-	-	-	-	-
trnP-GGG	trnP-GGG	trnP-GGG	trnP-GGG	trnP	trnP	trnP-GGG	trnP-GGG	trnP	trnP	trnP-GGG	trnP-GGG	trnP-GGG	trnP-GGG	trnP-GGG	trnP-GGG	trnP	trnP	trnP-GGG	trnP-GGG	trnP	trnP-GGG	trnP-GGG	trnP	trnP-GGG	trnP	trnP-GGG	trnP-GGG	trnP	trnP-GGG	trnP	trnP	trnP	trnP-GGG	trnP	trnP	trnP
trnP-UGG	trnP-UGG	trnP-UGG	trnP-UGG	trnP	trnP	trnP-UGG	trnP-UGG	trnP	trnP	trnP-UGG	trnP-UGG	trnP-UGG	trnP-UGG	trnP-UGG	trnP-UGG	trnP	trnP	trnP-UGG	trnP-UGG	trnP	trnP-UGG	trnP-UGG	trnP	trnP-UGG	trnP	trnP-UGG	trnP-UGG	trnP	trnP-UGG	trnP	trnP	trnP	trnP-UGG	trnP	trnP	trnP
trnQ-UUG	trnQ-UUG	trnQ-UUG	trnQ-UUG	trnQ	trnQ	trnQ-UUG	trnQ-UUG	trnQ	trnQ	trnQ-UUG	trnQ-UUG	trnQ-UUG	trnQ-UUG	trnQ-UUG	trnQ-UUG	trnQ-UUG	trnQ	trnQ-UUG	-	-	-	-	-	-	-	-	-	-	-	-	-	-	-	-	-	-
trnQ-UUG	trnQ-UUG	trnQ-UUG	trnQ-UUG	trnQ	trnQ	trnQ-UUG	trnQ-UUG	trnQ-UUG	trnQ	trnQ-UUG	trnQ-UUG	trnQ-UUG	trnQ-UUG	trnQ-UUG	trnQ-UUG	trnQ-UUG	trnQ	trnQ-UUG	trnQ-UUG	trnQ	trnQ-UUG	trnQ-UUG	trnQ-UUG	trnQ-UUG	trnQ	trnQ-UUG	trnQ-UUG	trnQ	trnQ-UUG	trnQ	trnQ	trnQ	trnQ-UUG	trnQ	trnQ	trnQ
-	-	-	-	-	-	-	-	-	trnQ	-	-	-	-	-	-	-	-	-	-	-	-	-	-	-	-	-	-	-	-	-	-	-	-	-	-	-
trnR-ACG	trnR-ACG	trnR-ACG	trnR-ACG	trnR	trnR	trnR-ACG	trnR-ACG	trnR	trnR	trnR-ACG	trnR-ACG	trnR-ACG	trnR-ACG	trnR-ACG	trnR-ACG	trnR	trnR	trnR-ACG	trnR-ACG	trnR	trnR-ACG	trnR-ACG	trnR	trnR-ACG	trnR	trnR-ACG	trnR-ACG	trnR	trnR-ACG	trnR	trnR	trnR	trnR-ACG	trnR	trnR	trnR
-	-	-	-	-	-	-	-	-	-	-	-	-	-	-	-	-	-	-	trnR-CCG	trnR	trnR-CCG	trnR-CCG	trnR	trnR-CCG	trnR	trnR-CCG	trnR-ACG	trnR	trnR-CCG	trnR	trnR	trnR	trnR-CCG	trnR	trnR	trnR
trnR-UCU	trnR-UCU	trnR-UCU	trnR-UCU	trnR	trnR	trnR-UCU	trnR-UCU	trnR	trnR	trnR-UCU	trnR-UCU	trnR-UCU	trnR-UCU	trnR-UCU	trnR-UCU	trnR	trnR	trnR-UCU	trnR-UCU	trnR	trnR-UCU	trnR-UCU	trnR	trnR-UCU	trnR	trnR-UCU	trnR-UCU	trnR	trnR-UCU	trnR	trnR	trnR	trnR-UCU	trnR	trnR	trnR
-	-	-	-	-	-	-	-	-	-	-	-	-	-	-	-	-	-	-	-	trnR-UUU (RNA-editing，中间U→C)	-	-	-	-	-	-	-	-	-	-	-	-	-	-	-	-
trnS-GCU	trnS-GCU	trnS-GCU	trnS-GCU	trnS	trnS	trnS-GCU	trnS-GCU	trnS	trnS	trnS-GCU	trnS-GCU	trnS-GCU	trnS-GCU	trnS-GCU	trnS-GCU	trnS	trnS	trnS-GCU	trnS-GCU	trnS	trnS-GCU	trnS-GCU	trnS	trnS-GCU	trnS	trnS-GCU	trnS-GCU	trnS	trnS-GCU	trnS	trnS	trnS	trnS-GCU	trnS	trnS	trnS
-	-	-	-	-	-	-	-	-	-	-	-	-	-	-	-	-	-	-	-	-	-	-	-	trnS-GCU	trnS	trnS-GCU	trnS-GCU	trnS	trnS-GCU	trnS	trnS	trnS	trnS-GCU	trnS	trnS	trnS
trnS-GGA	trnS-GGA	trnS-GGA	trnS-GGA	trnS	trnS	trnS-GGA	trnS-GGA	trnS	trnS	trnS-GGA	trnS-GGA	trnS-GGA	trnS-GGA	trnS-GGA	trnS-GGA	trnS	trnS	-	trnS-GGA	trnS	trnS-GGA	trnS-GGA	trnS	trnS-GGA	trnS	trnS-GGA	trnS-GGA	trnS	trnS-GGA	trnS	trnS	trnS	trnS-GGA	trnS	trnS	trnS
trnS-UGA	trnS-UGA	trnS-UGA	trnS-UGA	trnS	trnS	trnS-UGA	trnS-UGA	trnS	trnS	trnS-UGA	trnS-UGA	trnS-UGA	trnS-UGA	trnS-UGA	trnS-UGA	trnS	trnS	trnS-UGA	trnS-UGA	trnS	trnS-UGA	trnS-UGA	trnS	trnS-UGA	trnS	trnS-UGA	trnS-UGA	trnS	trnS-UGA	trnS	trnS	trnS	trnS-UGA	trnS	trnS	trnS
-	-	-	-	-	-	-	-	-	-	-	-	-	-	-	-	-	-	-	-	-	-	-	-	-	-	-	-	-	-	-	-	trnS	-	-	-	-
trnT-GGU	trnT-GGU	trnT-GGU	trnT-GGU	trnT	trnT	trnT-GGU	trnT-GGU	-	trnT	-	-	-	trnT-GGU	trnT-GGU	trnT-GGU	trnT	trnT	trnT-GGU	trnT-GGU	trnT	trnT-GGU	trnT-GGU	trnT	trnT-GGU	trnT	trnT-GGU	trnT-GGU	trnT	trnT-GGU	trnT	trnT	trnT	trnT-GGU	trnT	trnT	trnT
-	-	-	-	-	-	-	-	-	-	-	-	-	-	-	-	-	-	-	-	-	-	-	-	trnT-GGU	trnT	trnT-GGU	trnT-GGU	trnT	trnT-GGU	trnT	-	trnT	trnT-GGU	-	trnT	trnT
trnT-UGU	trnT-UGU	trnT-UGU	trnT-UGU	trnT	trnT	trnT-UGU	trnT-UGU	trnT	trnT	trnT-UGU	trnT-UGU	trnT-UGU	trnT-UGU	trnT-UGU	-	-	trnT	trnT-UGU	trnT-UGU	trnT	trnT-UGU	trnT-UGU	trnT	trnT-UGU	trnT	trnT-UGU	trnT-UGU	trnT	trnT-UGU	trnT	trnT	trnT	trnT-UGU	trnT	trnT	trnT
-	-	-	-	trnV	trnV	-	-	-	-	-	-	-	-	-	-	-	-	-	-	-	-	-	-	-	-	-	-	-	-	-	-	-	-
trnV-GAC	trnV-GAC	trnV-GAC	trnV-GAC	trnV	trnV	trnV-GAC	trnV-GAC	trnV	trnV	trnV-GAC	trnV-GAC	trnV-GAC	trnV-GAC	trnV-GAC	-	-	trnV	trnV-GAC	trnV-GAC	trnV	trnV-GAC	trnV-GAC	trnV	trnV-GAC	trnV	trnV-GAC	trnV-GAC	trnV	trnV-GAC	trnV	trnV	trnV	trnV-GAC	trnV	trnV	trnV
trnV-UAC	trnV-UAC	trnV-UAC	trnV-UAC	trnV	trnV	trnV-UAC	trnV-UAC	trnV	trnV	trnV-UAC	trnV-UAC	trnV-UAC	trnV-UAC	trnV-UAC	-	-	trnV	trnV-UAC	trnV-UAC	trnV	trnV-UAC	trnV-UAC	trnV	trnV-UAC	trnV	trnV-UAC	trnV-UAC	trnV	trnV-UAC	trnV	-	trnW	trnV-UAC	trnV	trnV	trnV
trnW-CCA	trnW-CCA	trnW-CCA	trnW-CCA	trnW	trnW	trnW-CCA	trnW-CCA	trnW	trnW	trnW-CCA	trnW-CCA	trnW-CCA	trnW-CCA	trnW-CCA	trnW-CCA	trnW	trnW	trnW-CCA	trnW-CCA	trnW	trnW-CCA	trnW-CCA	trnW	trnW-CCA	trnW	trnW-CCA	trnW-CCA	trnW	trnW-CCA	trnW	trnW	trnY	trnW-CCA	trnW	trnW	trnW
trnY-GUA	trnY-GUA	trnY-GUA	trnY-GUA	trnY	trnY	trnY-GUA	trnY-GUA	trnY	trnY	trnY-GUA	trnY-GUA	trnY-GUA	trnY-GUA	trnY-GUA	trnY-GUA	trnY	trnY	trnY-GUA	trnY-GUA	trnY	trnY-GUA	trnY-GUA	trnY	trnY-GUA	trnY	trnY-GUA	trnY-GUA	trnY	trnY-GUA	trnY	trnY	trnY	trnY-GUA	trnY	trnY	trnY
ycf1	ycf1	ycf1	ycf1	ycf1	ycf1	ycf1	ycf1	ycf1	ycf1	ycf1	ycf1	ycf1	ycf1	ycf1	ycf1	ycf1	ycf1	-	ycf1	ycf1	ycf1	ycf1	ycf1	ycf1	ycf1	ycf1	ycf1	ycf1	ycf1	ycf1	ycf1	ycf1	ycf1	ycf1	ycf1	ycf1
ycf2	ycf2	ycf2	ycf2	ycf2	ycf2	ycf2	ycf2	ycf2	ycf2	ycf2	ycf2	ycf2	ycf2	ycf2	ycf2	ycf2	ycf2	ycf2	ycf2	ycf2	ycf2	ycf2	ycf2	-	ycf2	ycf2	ycf2	ycf2	ycf2	ycf2	-	ycf2	ycf2	ycf2	ycf2	ycf2
ycf3	ycf3	ycf3	ycf3	ycf3	ycf3	ycf3	ycf3	ycf3	ycf3	ycf3	ycf3	ycf3	ycf3	ycf3	ycf3	ycf3	ycf3	ycf3	ycf3	ycf3	ycf3	ycf3	ycf3	ycf3	ycf3	ycf3	ycf3	ycf3	ycf3	ycf3	ycf3	ycf3	ycf3	ycf3	ycf3	ycf3
ycf4	ycf4	ycf4	ycf4	ycf4	ycf4	ycf4	ycf4	ycf4	ycf4	ycf4	ycf4	ycf4	ycf4	ycf4	ycf4	ycf4	ycf4	ycf4	ycf4	ycf4	ycf4	ycf4	ycf4	ycf4	ycf4	ycf4	ycf4	ycf4	ycf4	ycf4	ycf4	ycf4	ycf4	ycf4	ycf4	ycf4
-	-	-	-	-	-	-	-	-	-	-	-	-	-	-	-	-	-	-	-	-	-	-	-	ycf12	-	-	ycf12	ycf12	ycf12	ycf12	ycf12	ycf12	ycf12	ycf12	ycf12	ycf12
-	-	-	-	-	-	-	-	-	-	-	-	-	-	-	-	-	-	-	-	-	-	-	-	-	-	-	-	-	ycf12	ycf12	ycf12	-	ycf12	-	-	ycf12
-	-	-	-	-	-	-	-	-	-	-	-	-	-	-	-	-	-	-	-	-	-	-	-	-	-	-	-	ycf68	-	-	-	-	-	-	-	-

## Sheet: reannotated
Species	Gene	Strand	Position	Sequence
J. bermudiana	trnI-CAU	+	47553-47625	GCATCCATGGCTGAATGGTAAAAGCACCCAACTCATAATTGGGAAGTCGCGGGTTCAATTCCTGCTGGATGCA
T. flousiana	rrn16	-	64749-66279	TTTCATTGAGAGTTTGATCCTGGCTCAGGATGAACGCTGGCGGCATGCTTAACACATGCAAGTCGGACGGGAAGTGGTGTTTCCAGTGGCGAACGGGTGAGTAATGCGTAAGAACCTGCCCTTGGGAGGGGAACAACAGCTGGAAACGGTTGCTAATACCCCATAGAGTTACTACCTCGTAGAGGTATACTACCTCGTAGAGGTAGGCTGAGGAGCAAAAGGGAGGAATCCGCCCAAGGAGGGGCTCACGTCTGATTAGCTAGTTGGTGAGGCAATGGCTTACCAAGGCTCCGATCAGTAGTTGGTCTGAGAGGATGATCAGCCACACTGGGACTGAGACACGGCCCAGACTCCTACGGGAGGCAGCAGTGAGGAATTTTCCGCAATGGGCGAAAGCCT…
	rrn5	-	58367-58487	AATTCTGGTGTCTCAGGCGTAGGGGAACCACACCAATCCATCCCGAACTTGGTGGTTAAACTTTACTGCGGTGACGATACTGCAGGGGAAGCCCTGTGGAAAAATAGCTCGATGCCAGAAT
	rrn4.5	-	58790-58891	AGAGGTCTTGGCGAGACTAGCCAGCGATTAGACGATAGGTGTCAAGTGGAAGTGCAGTGATGCATGCAGCCGAGACATCCTAAGAGACCAAAAGATTTGAAC
	rrn23	-	58893-61737	TCAAAAAATTATAGGGCCTACGGTGGATACCTAGGCACCCAGAGACGAAGAAGGGCGTGGTAAGCGACGAAATGCTTCGGGGAGTGGAAATTGAGCATAGATCCGGAGATTCCCGAATAGGTTAACCTTTTTAACTATCTGCCGAATCCATAGGCAGACAAGGGACAACCTGGCGAACTGAAACATCTTAGTAGCCAGAGGAAGAGAAAGCAAAAGCGATTCCCGTAGTAGCGGCGAGCGAAATGGGATCAGCCTAAACCGTTAAAACGGGGTTGTGGGAGAGCAATCTAAGCGTCATGATGCTAGGCGAAGTGGGTGGAATATCACACCCTAGATGGTGAGAGTCCAGTAGCCGAAAGCATCGTGACAGCTTACGCTCTAACCCGAGTAGCATGGGGC…
	rps12	-	104846-104959	GTGCCCACTACTCAACAACTTATTAGAAACGCGAGACAGCCAATAAAAAATAGAACAAAAGCTCCTGCTCTTCGAGGATGTCCTCAGCGTAAAGGAGTATGTGCTAGGGTGTAT
		+	67670-67901	ACTATCACCCCAAAAAAACCAAACTCTGCCTTACGCAAAGTTGCCAGAGTACGATTAACTTCTAAATATGAAGTAACCGCTTATATACCTGGTATTGACCATAATTTACAAGAACATTCTGTAGTATTAGTAAGAGGTGGAAGAGTTAAAGATTTGCCCGGTGTTAAATATCACATAATTCGAGGAGTCCTAGATGCTGTCTCAGTAAAAAATCGTAAACAAGGGCGTTCTA
		+	68458-68483	AATATGGAGTTAAAAAGCCTAAATAA
C. formosana	atpH	+	36384-36629	ATGAATCCTTTGATTTCTGCTGCTTCCGTTATTGCTGCTGGATTATCCGTAGGCCTTGCTTCTATTGGACCTGGCATTGGTCAAGGCACTGCTGCGGGACAAGCTGTTGAAGGTATTGCGAGACAACCGGAGGCGGAGGGTAAAATACGAGGTACCTTACTGCTAAGTTTGGCTTTTATGGAAGCTTTAACTATTTATGGATTAGTTGTAGCTCTAGCACTTTTATTTGCTAATCCATTTGTTTAA
	trnQ-UUG	-	43076-43148	TGGGGCGTGGCCAAGCGGTAAGGCAGCAGGTTTTGGTCCTGTTATTTCGAAGGTTCGAATCCTTCCGTCCCAG
C. lanceolata	infA	+	75790-76044	ATGACTATAAAAAGAAACGTTGTTATGCTGGATGGTGTAGTTATGACCACATATCCTGATGGACTGTTCTTAGTCCTGCTAGATAACGACATGGAAGTGTTAGCGGTTATATCGGGTAAAATGAGATATCGACACATACGAATAATAAGGGGAGATAGAGTGAAAGTTGAATTAACTATTTACGATTTAAGTAGGGGGCGTATAATCTATAGATATAGACGAGAAGGTGAATCTATCTCCGATCTATATGGGTAA
	rrn16	-	53157-54652	TTTCATTGAGAGTTTGATCCTGGCTCAGGATGAACGCTGGCGGCATGCTTAACACATGCAAGTCGGACGGGAAGTGGTGTTTCCAGTGGCGAACGGGTGAGTAATGCGTAAGAACCTGCCCTTGGGAGGGGAACAACAGCTGGAAACGGTTGCTAATACCCCATGAGGTAGGCTGAGGAGCAAAAGGGAGGAATCCGCCCAAGGAGGGGCTCACGTCTGATTAGCTAGTTGGTGAGGCAATGGCTTACCAAGGCTCCGATCAGTAGCTGGTCTGAGAGGATGATCAGCCACACTGGGACTGAGACACGGCCCAGACTCCTACGGGAGGCAGCAGTGAGGAATTTTCCGCAATGGGCGAAAGCCTGACGGAGCAATGCCGCGTGAAGGAAGAAGGCTCAC…
	rrn5	-	47099-47219	AATTCTGGTGTCTCAGGCGTAGGGGAACCACACCAATCCATCCCGAACTTGGTGGTTAAACTTTATTGCGGTGACGATACTGCAGGGGAAGCCCTGTGGAAAAATAGCTCGATGCCAGAAT
	rrn4.5	-	47561-47662	TAAGGTCACGGCGAGACGAGCCGTTTATTAGACGATAGGTGTCAAGTGGAAGTGCAGTGATGCATGCAGCCGAGGCATCCTAAGAGACCGAAAGATTTGAAC
	rrn23	-	47663-50517	TCAAAAAATGAAAGGGCGTACGGTGGATACCTAGGCACCCAGAGACGAAGAAGGGCGTGGTAAGCGACGAAATGCTTCGGGGAGTGGAAATTGAGCATAGATCCGGAGATTCCCGAATAGGTTAACCTTTTTAACTATCTGTCGAATCCATAGGCAGACAAGGGACAACCTGGCGAACTGAAACATCTGAGTAGCCAGAGGAAAAGAAAGCAAAAGCGATTCCCGTAGTAGCGGCGAGCGAAATGGGATCAGCCTAAACCGGTAAAACGGGGTTGTGGGAGAGCAATCTAAGCGTCATGCTGCTAGGCGAAGCAGTGGGTGGAATACCGCACCCTAGATGGTGAGAGTCCAGTAGCCGAAAGCATCGTGACAGCTTACGCTCTAACCCGAGTAGCATGG…
	trnK-CUU	-	46384-46458	CTCCTCAAATAGGATTCGAACCTACGACTAATAATCGGTCAAGAGCCGATTGCTCTACCACTGAGCTATTGAGGA
	rps12	-	93883-93996	GTGCCGACTATTCAACAACTTATTAGAAATGCGAGACAGCCAATAGAAAATAGAACAAAATCTCCTGCTCTTCGAGGATGTCCTCAGCGTAAAGGAGTATGTGCTAGGGTGTAT
		+	56691-56922	ACTATCACCCCCAAAAAACCAAACTCTGCCTTACGCAAAGTTGCCAGAGTACGATTAACCTCTAAATATGAAATAACTGCTTATATACCTGGTATTGACCATAATTTACAAGAACATTCTGTAGTATTAGTAAGAGGCGGAAGAGTTAAAGATTTGCCCGGTGTTAAATATCACATAATTCGAGGAATCTTAGATGCTGCCTCAGTAAAAAATCGTAAACAAGGGCGTTCTA
		+	57461-57486	AATATGGAGTTAAAAAGCCGAAATAA
M. glyptostroboides	trnL-CAA	+	14922-15002	GCCTTGATGGTGAAATGGTAGACACGCGACACTCAAAATGTCGTGCTAAACAGCGTGGAGGTTCGAGTCCTCTTCAAGGCA
C. oliveri	rpl32	-	99881-100048	ATGGCAGTTCCAAAGAAGCGTACCTCTAAATCGAAAAAAAAAATTCGTAGCAATGTTTGGAAGGAAAAAGCATATCGGTCCGCAGCAAAAGTCGTTTATTTAGCTAACTATGATGATAAGCTTTGGTTTTTTAAATCAAGATCAGCCAGGGGTTTTTCCAAAGGATAA
	trnL-UAA	+	64458-64494	GGGGATATGGCGGAATTGGTAGACGCTACGGACTTAA
		+	64963-65012	AAAATCCGTTGGTTTTATAGACCGTGAGGGTTCAAGTCCCTCTATTCCCA
C. wilsoniana	rpl32	-	100949-101116	ATGGCAGTTCCAAAGAAGCGTACCTCTAAATCGAAAAAAAAAATTCGTAGCAATGTTTGGAAGGAAAAAGCATATCGGTCCGCAGCAAAAGTCGTTTATTTAGCTAACTATGATGATAAGCTTTGGTTTTTTAGATCAAGATCAGCCAGGGGTTTTTCCAAAGGATAA
	trnQ-UUG	+	64273-64345	TGGGGCGTGGCCAAGCGGTAAGGCAGCAGGTTTTGGTCCTGTTATTGCGAAGGTTCGAATCCTTTCGTCCCAG
	trnL-UAA	+	64915-64949	GGGGATATGGCGGAATTGGTAGACGCTACGGACTT
		+	65421-65470	AAAATCCGTTGGTTTTATAGACCGTGAGGGTTCAAGTCCCTCTATCCCCA
	trnQ-UUG	-	64273-64345	CTGGGACGAAAGGATTCGAACCTTCGCAATAACAGGACCAAAACCTGCTGCCTTACCGCTTGGCCACGCCCCA
	trnI-CAU	+	129033-129105	GCATCCATGGCTGAATGGTAAAAGCACCCAACTCATAATTGGGAAGTCGCAGGTTCAATTCCTGTTGGATGCA
T. mairei	psbZ	-	17261-17449	ATGACTATTGCTTTCCAATCGTCTGTGTTTGCATTAATTGCAATTTCATTTCTCCTAGTGATTGGTGTACCTGTCGCACTTGCCTCTCCTACTGGTTGGTCAAGTAGCAAAAATGTGCTATTTTCAGGAATATCATTATGGATTGGATCAGTCTTTTTAGTAGGTATTCTGAATTCTTTTATATCCTAG
	rps12	-	74612-74725	GTGCCAACTATTCAACAACTTATTAGAAATGCGAGACAGCCAATAGAAAATAGAACAAAATGTCCTGCTCTTCGAGGATGCCCTCAACGTAAAGGAGTATGTGCTAGGGTGTAT
		-	93531-93762	ACTATCACCCCCAAAAAACCCAACTCTGCTTTACGTAAAGTTGCTAGAGTACGATTAACCTCTAAATATGAAATCACTGCTTATATACCTGGTATTGACCATAATTTACAAGAACATTCTGTAGTATTAGTAAGAGGCGGAAGAGTTAAAGATTTACCCGGCGTGAAATATCACATAATTCGAGGAATCTTAGATACTGTTCCAGTAAAAAATCGTAAACAAGGGCGTTCTA
		-	92933-92958	AATATGGAGTTAAAAAGCCAAAATAA
	rps2	+	35284-35709	ATGACGAAAAGAAAAAATTGGAACATCAATTTGAAGGAAATGATAGGAGTAGGAGTTCATCTGGGTCATCAGACTAGAAAATGTAATCCTAAAATGGCACCTTACATTTTTAAAGATCGTAAAGATATGCATATTATAAATCTGACTAAAACTGCTCGTTTTTTATCAGAAGCCTGTGACTTTGTTTTTGATGGAGCAAGGAGAGGAAAACAATTTATGATAGTTGGCACAAAAAATCCAGGAGCTGATGCTACTAAATTAGCTGCTTTAGCAGCTCGATGTCATTATGTCAATAAAAAATGGCTAGGGGGCATGTTAACTAATTGGTTCACTACAAAAGCAAGACTTGAAAAATTAAAAAATTTGATGAAAAAAAAAATACGGGAGGATTCGATCGAT…
A. heterophylla	rps2	-	17986-18702	ATGACGAAACATTCTTGGAACATCAATTTGGAAGAAATGATGAAAGCAGGAGTTCATCTCGGTCATAAAACTAGAAAATGGAATCCTAAAATGGCACCTTACATTTTTACAGAGCGTAGAAATCTTCATATTATAAATATGACTCAAACTGCTCGTTTTTTATCAGAAGCCTGTAATTTGGTGTTTGATGCGGCAGAAAAAGGGAAACAATTTTTGATAGTTGGAACAAAAAATCCAGCAGCTGATGCTACTGAATCAGCTGCTTTAGGAGCTCAATGTCATTATGTCAATCAAAAATGGCTCGGCGGTATGTTAACTAATTGGTCCACTACAAAAATGAAACTTCGGAAGTTGAAATATTTGAAGAAAAAGCAAGATACAGGGGGATTCCATCAATTT…
	trnG-GCC	+	39758-39828	GCGGGTATGGTTGAATGGTAAAATTTCTCTTTGCCAGGGAGAAGATGCGGGTTCGATCCCCGCTACCCGCC
	psaI	+	65474-65584	ATGATCAATTCCAGCTTACCCTCTATTTTGGTGCCCCTAGTGGGCTTGTTATTTCCGGCAATTACAATGGTTCTCTCGTATTTCTATATTCAAAACGACGAGATTTTATGA
	trnI-CAU	+	143321-143393	GCATCCATGGCTGAATGGTCAAAGCGCCCAACTCATAATTGGGAAGTCGCGGGTTCAATTCCTGCTGGATGCA
A. dammara	matK	-	1710-3251	ATGAATGAGTTCCAAAGAGGTGGAAACAAACATAGATCTTGGCAACAATGCTTTTTATATCCGCTCTTTTTTCAGGAAGATCTTTATGCAATTGCTCATGATTATCATTTAGATAGATCGAGTTCTTCCGAACCGGCGGAAATTTGCATTTCCAATGATTTGAGTTTTCTAACTGTAAAACGTTCGATTAGTCGGATACGTCAACAGAATGAGTCAATTGTTTTATTTTGGAATTGTGATCGAAATCAATGGATTGATCGCAATAGGAGTTCTTCTTCTGAATTGATATTAAAAGGCTTGGCAGTGGTCTTGGAAATTTCGTTTTCAATGCGATTAAAAAATTCTCTAGAAGTTATGAATGGATGGAAGAGTTTCCGATCCACCCATTGCCTAGTTCCT…
P. lambertii	trnL-UAA	+	36928-36962	GGGGATATGGCGGAATTGGTAGACGCTACGGACTT
		+	37399-37449	AAAATCCGTCGGTTTTTTTAGACCTTGAGGGTTCAAGTCCCTCTATTCCCA
	rps12	-	59548-59661	ATGCCGACTATTCAACAACTTACTAGAAATGCTAGACAGCCAATAAGAAATAGAAAAAAATCTCCTGCTCTTCGAGGATGCCCTCAGCGTAGAGGAGTATGTGCTAGGGTGTAT
		+	108323-108554	ACTATCACCCCCAAAAAACCAAACTCTGCCTTACGTAAAGTTGCTAGAGTACGATTAACCTCTAGATATGAAATCACCGCTTATATACCTGGTATTAACCATAATTTACAAGAACATTCTGTAGTTTTAGTAAGAGGAGGAAGGGTTAAAGATTTACCTGGCGTGAGGTATCACATTGTTCGTGGAACCCTAGATGCTGTCCCCGTAAAAGATCGTCAACAAGGGCGTTCTA
		+	109117-109148	AATATGGAGTTAAAAAGCCGAAAAAGAAGTGA
R. piresii	trnL-UAA	+	16365-16399	GGGGATATGGCGGAATTGGTAGACGCTACGGACTT
		+	16839-16889	AAAATCCGTCGGTTTTTTTAGACCTTGAGGGTTCAAGTCCCTCTATTCCCA
	rps12	-	38734-38847	ATGCCAACTATTCAACAACTTACTAGAAATGCTAGACAGCCAATAAGAAATAGAAAAAAATCTCCTGCTCTTCGAGGATGCCCTCAGCGTAGAGGAGTATGTGCTAGGGTGTAT
		-	102042-102273	ACTATCACCCCCAAAAAACCAAACTCTGCCTTACGTAAAGTTGCTAGAGTACGATTAACCTCTAGATATGAAATCACCGCTTATATACCTGGTATTAACCATAATTTACAAGAACATTCTGTAGTTTTAGTAAGAGGAGGAAGGGTTAAAGATTTACCTGGCGTGAGGTATCACATTGTTCGTGGAACCCTAGATGCTGTCCCCGTGAAAGATCGTCAACAAGGGCGTTCTA
		-	101449-101480	AATATGGAGTTAAAAAGCCGAAAAAGAAGTGA
N. nagi	psbI	+	8669-8779	ATGTTTACTCTTAAGTTGTTCGTTTATACAGTAGTAGTATTTTTTGTTTCTCTTTTTATATTTGGATTTCTATCGAACGATCCAGGGCGTAATCCCGGACGTAAAGGATAG
	trnC-GCA	+	27297-27367	GGTGACATGGCCAAGTGGTAAGGCAGGAGACTGCAAATCTCCCATCCCCAGTTCGAATCTGGGTGTCGCCT
	trnQ-UUG	-	7531-7603	TGGGGCGTGGCCAAGTGGTAAGGCAACAGGTTTTGGTCCTGTTATTGCGAAGGTTCGAATCCTTCCGTCCCAG
P. strobus	rps2	-	15161-15865	ATGAGCAAAAGATATTGGAACATTGATTTGGAAGAGATGATGGAAGCAAGAGTTCATTTAGGGCATAAAACTAGGAAATGGAACCCTAAGATGGCACCTTACATTTTTACAGAGCGTAAAGATACTCATATTATTAATCTGGCTAAAACTGCTCGTTCTTTATCAGAAGCTTGTGATTTGGTGTTTGATATAGCAGGTAGAGGAAAACAATTCCTGATAGTCGGTACGAAATATCAAGCAACTGATTTAGTAGCATCAGCTGCTACAGAAGCTCGATGTCATTATGTAAATAGAAAATGGCTTGGTGGTATGTTAACTAATTGGTCTACTACAGAGACGAGACTTCAGAAGTTCAAGGATTTAAAAAAAGAACAAGATACGGGACGATTCAATCAACTT…
P. thunbergii	trnM-CAU	-	47156-47268	GAATCGTTTATAAATCCAACTCTACCTATGAGAATAAATGACCCACTTAACTCAGTGGTTAGAGTATCGCTTTCATACGGCGAGAGTCATTGGTTCAAATCCAATAGTAGGTA
	ycf1	+	95542-100812	ATGATAAAAGTACTTGGTCTACTATTGGGTCCATTATCCTCATGGGTAGAAGTTTCAGGTCCGATCATCATATTTGGGCTATATTATGGATTTCTTGCTACATTGCCTTTTGGTCCCTCTAAAATCTATTCCACGAGATCCTTCCTTTTGGGAAAACCTGGCTATGGTATAATAGCCATAAGTGGTTCTATTACGGGACAATTAATAGGATTTTTGTCCATGTATTATTCGCCCATCTATGCAGCGCTGTGGAAACCTTATGCAATAACTTTATTAGTCGTACCATATATGTTCTTTCGTTTTTTCCAAATTATGGACAAACCTTCAAGTTCTGAATCTCCGCACCTCATGAATTCGATCAACAATCCAAAAGCTCTAAGTCTATTTATGGATGGTCTA…
	ycf2	-	112317-118781	ATGAAAAAAAGAAGAAGACCCTGGATAATCAAATTGGAAGAGATACAAAGTTATCAATTTCTATGCAATCCATGGACCAAATCCAATTTGATTAGATTGTTAATTCAAATCCTTTCACGTCGGGAGCGCCTTATAAAGCTTTTTGATCCTAGAATTCTCAGTACGTTGCTTTTACGCGATCTACGGAAAAGCAATCCATATTTTTTGGTCAAAGGTATAGTAGTACTTACATTATCGATCCTCATATATCGCTTCAATCATCAAAGTAGTATGATTGATAGAAAAAATTTCTATTCGATTAAACTCTTTCCTATCCATAACTTTATGGAACTTGGAAATGAAACACCGGAAGAATATTTAAAGCCTTTCACTCAAAATTGGTTGAGATTTCCGCATCTT…
P. taeda	trnG-UCC	+	9722-9744	GCGGGTATAGTTTAGTGGTAAAA
		+	10493-10540	CCCTAGCCTTCCAAGCTAACGATGCGGGTTCGATTCCCGCTACCCGCT
	trnG-GCC	-	79834-79904	GCGGGTATGGTTGAATGGTAAAATTTCTCTTTGCCAAGGAGAAGATGCGGGTTCGATCCCCGCTACCCGCC
	trnN-GUU	-	93332-93403	TCCTCAGTAGCTCAGTGGTAGAGCGGTCGGCTGTTAACTGATTGGTCGTAGGTTCGAATCCTACTTGGGGAG
L. decidua	trnG-UCC	-	20050-20071	GCGGGTATAGTTTAGTGGTAAA
		-	19208-19256	CCCCTAGCCTTCCAAGCTAACGATGCGGGTTCGATTCCCGCTACCCGCT
P. massoniana	rrn16	+	64352-85842	TCTCATGGAGAGTTTGATCCTGGCTCAGGATGAACGCTGGCGGCATGCTTAACACATGCAAGTCGGACGGGAAGTGGTGTTTCCAGTGGCGGACGGGTGAGTAACGCGTAAGAACCTGCCCTTGGGAGGGGAACAACAGCTGGAAACGGCTGCTAATACCCCATAGGCTGAGGAGCAAAAGGAGGAATCCGCCCAAGGAGGGGCTCGCGTCTGATTAGTTAGTTGGTGAGGCAATGGCTTACCAAGGCGACGATCAGTAGCTGGTCCGAGAGGATGATCAGCCACACTGGGACTGAGACACGGCCCAGACTCCTACGGGAGGCAGCAGTGGGGAATTTTCCGCAATGGGCGAAAGCCTGACGGAGCAATGCCGCGTGAAGGCAGAAGGCCCACGGGTCA…
	rrn23	+	88360-91160	TTCAAACGAGGAAGGGCTTACGGTGGATACCTAGGCACCCAGAGACGAGGAAGGGCGTGGTAAGCGACGAAATGCTTCGGGGAGTTGAAAATTAGCATAGATCCGGAGATTCCCGAATAGGTTAACCTTTTTCACTGCTGCTGAATCCATGGGCAGGCAAGAGACAACCTGGTGAACTGAAACATCTTAGTAGCCAGAGGAATAGAAAGCAAAAGCGATTCCCGTAGTAGCGGCGAGCGAAATGGGAGCAGCCTAAACCGTGAAAACGGGGTTGTGGGAGAGCACAATATAAGCTCTGTGCTGCTAGGCGAAGCGGTTGAGTCCTGCACCCTAGATGGTGAGAGTCCAGTAGCCGAAAGCATCATTGGCTTACGCTCTAACCCGAGTAGCATGGGGCAC…
	rrn4.5	+	91267-91369	TAAGGTCACGGCGAGACGAGCCGTTTATAATTATGATAGGTGTCAAGTGGAAGTGCAGTGATGTATGCAGCTGAGGCATCCTAACAGACCGAGAGATTTGAAC
	rrn5	+	91610-91730	AATTCTGGTGTCCCAGGCGTAGAGGAACCACACCAACCCATCCCGAACTTGGTGGTTAAACTCTACTGCGGTGACGATACTGTAGGGGAAGCCCTGCGGGAAAATAGCTCGGTGCCAGGAT
	rps12	+	30378-30491	ATGCCCACTATTCAACAACTTATTAGAAATGCAAGACAGCCAATAGAGAATAGAAAAAAATCTCCTGCTCTTCGAGGATGTCCTCAGCGTAGAGGAGTATGTGCTAGGGTGTAT
		+	109697-109928	ACTATCACCCCCAAAAAACCAAACTCTGCCTTACGTAAAGTTGCCAGAGTACGATTAACCTCTGGATTTGAAATCACTGCTTATATACCTGGTATTGACCATAATTTACAAGAACATTCTGTAGTATTAGTAAGAGGAGGAAGGGTTAAAGATTTACCCGGTGTGAGATATCACATTGTTCGAGGAACCCTAGATGCTGCCGAAGTAAAAGATCGTCAACAAGGGCGTTCTA
		+	110470-110495	AATATGGAGTAAAAAAGCAAAAATAA
P. wilsoniana	psbA	-	1-1062	ATGACCGCAATTATAGAAAGACGCGAAAGCGCAAATTTATGGGGTCGCTTCTGCGACTGGATTACTAGCACCGAAAACCGTCTTTACATTGGATGGTTCGGTGTCTTGATGATCCCTACCCTATTGACCGCAACCTCTGTATTCATTATTGCTTTCATCGCAGCTCCTCCGGTAGATATTGATGGTATTCGTGAGCCCGTCTCCGGTTCTCTTCTTTATGGAAACAATATTATTTCCGGTGCCATTATTCCTACCTCTGCAGCTATCGGTTCGCACTTCTATCCCATTTGGGAAGCAGCTTCCGTCGATGAATGGCTATACAACGGGGGTCCTTACGAGCTAATCGTTCTACACTTCCTACTTGGTGTAGCTTGCTATATGGGTCGTGAGTGGGAGCTT…
