# Supplementary material for: The Complete Chloroplast Genome Sequence of a Relict Conifer Glyptostrobus pensilis: Comparative Analysis and Insights into Dynamics of Chloroplast Genome Rearrangement in Cupressophytes and Pinaceae
Source: PLoS One. 2016 Aug 25;11(8):e0161809. doi: 10.1371/journal.pone.0161809 (PMC4999192; doi:10.1371/journal.pone.0161809)
Supplement: S8 Table — (XLSX) [file pone.0161809.s012.xlsx]

## Sheet: Table legend
S8 Table. Palindromic repeats identified in 37 conifer cp genomes by using REPuter with the cutoff value of 30 bp.

## Sheet: S8 Table
Species	Number	Size(bp)	hamming diatance	Repeat unit 1	Repeat unit 2	E value
ConiferⅠ
Pseudotsuga wilsoniana	1	596	-3	7870..8465	52563..53158	0
	2	442	-3	7759..8200	30240..30681	1.26e-248
	3	385	-2	67117..67422	join(122209..122513,1..80)	##
	4	222	-1	8849..9070	52018..52239	6.19e-122
	5	136	0	8711..8846	52245..52380	5.56e-73
	6	121	-3	7635..7755	30685..30805	4.64e-57
Larix decidua	1	471	-1	20666..21136	99482..99952	1.6e-271
	2	436	0	34920..35355	91375..91810	1.34e-253
	3	210	-2	53340..53549	100747..100956	3.08e-112
	4	83	-3	53236..53318	100980..101062	1.12e-34
Picea morrisonicola	1	465	-3	71555..72019	116400..116864	2.15e-262
	2	440	0	977..1416	57240..57679	5.38e-256
	3	237	-2	53325..53561	94071..94307	2.24e-128
	4	101	-3	39253..39353	93957..94057	3.04e-45
	5	79	-3	39378..39456	93762..93840	2.53e-32
	6	53	-1	72021..72073	116346..116398	8.5e-21
Picea abies	1	440	-1	67517..67956	join(123731..124084,1..86)	##
	2	439	-3	8405..8843	53190..53628	8.12e-247
	3	398	-3	7685..8082	32147..32544	2.93e-222
	4	232	0	30224..30455	123480..123711	9.09e-131
	5	130	-3	7553..7682	32547..32676	2.26e-62
	6	112	-3	8084..8195	32034..32145	9.88e-52
	7	51	0	8338..8388	53627..53677	8.54e-22
Cathaya argyrophylla	1	429	-1	9328..9756	73954..74382	2.16e-246
	2	246	-3	24444..24689	65307..65552	1.67e-131
	3	183	0	23892..24074	65914..66096	2.15e-101
	4	154	-3	24289..24442	65554..65707	9.97e-77
	5	123	-3	24161..24283	65705..65827	2.33e-58
	6	46	-3	24738..24783	65213..65258	2.67e-13
	7	44	-1	24691..24734	65262..65305	1.38e-15
Pinus koraiensis	1	473	-2	64525..64997	116718..117190	6.52e-270
	2	235	-3	7700..7934	50327..50561	7.31e-125
	3	142	-2	49713..49854	116437..116578	1.12e-71
Pinus strobus	1	472	-1	62834..63305	join(115191..115576,1..86)	##
	2	467	0	7726..8192	48501..48967	2.59e-272
Pinus taeda	1	693	0	8693..9385	51916..52608	0
	2	485	0	66359..66843	join(121132..121530,1..86)	##
	3	304	-1	50503..50806	120845..121148	3.57e-171
	4	152	-3	9387..9538	51763..51914	1.97e-75
Pinus thunbergii	1	515	-3	8147..8661	51061..51575	0
	2	495	0	65697..66191	119213..119707	3.85e-289
	3	336	-1	7813..8148	51580..51915	2.07e-190
	4	238	-1	49792..50029	118992..119229	1.47e-131
	5	31	-1	103818..103848	103858..103888	8.13e-08
Pinus massoniana	1	401	-1	7865..8265	51456..51856	1.82e-229
	2	485	0	65644..66128	join(119341..119739,1..86)	##
	3	386	-2	8330..8715	51006..51391	1.09e-217
	4	137	0	49741..49877	119221..119357	1.33e-73
	5	158	-1	49854..50012	119064..119221	##
	6	37	-3	8263..8299	51419..51455	4.48e-08
Cedrus deodara	1	1331	0	14..1344	77509..78839	0
	2	420	-2	15171..15590	69364..69783	4.32e-238
	3	230	-3	33004..33233	100249..100478	7.27e-122
	4	114	-3	33234..33347	100146..100259	6.02e-53
	5	63	-3	18829..18891	100072..100134	5.05e-23
	6	43	-3	18968..19010	99953..99995	1.72e-11
	7	38	-3	18911..18948	100010..100047	1.21e-08
	8	34	-3	18815..18848	100115..100148	2.19e-06
	9	34	-3	78698..78731	99624..99657	2.19e-06
	10	31	-2	77822..77852	99483..99513	3.63e-06
	11	31	-3	28237..28267	79537..79567	0.000105
	12	31	-3	29094..29124	77742..77772	0.000105
	13	30	-1	1081..1110	19534..19563	3.12e-07
Keteleeria davidiana	1	1286	-3	48526..49811	90049..91334	0
	2	262	0	40271..40532	105179..105440	7.1e-149
	3	89	-2	49676..49762	70494..70582	##
	4	33	0	76928..76960	76967..76999	5.28e-11
	5	30	-2	91137..91166	108866..108895	1.32e-05
Abies koreana	1	1186	0	7823..9008	51644..52829	0
	2	264	0	66560..66823	121021..121284	4.72e-150
ConiferⅡ
Cephalotaxus oliveri	1	544	-1	25664..26207	63769..64312	0
Cephalotaxus wilsoniana	1	530	-1	26114..26643	64240..64768	##
Taxus mairei	1	209	-2	7609..7816	43253..43461	##
	2	90	0	375..464	81076..81165	2.99e-45
	3	77	-2	7740..7816	43253..43329	5.29e-33
Amentotaxus formosana	1	560	-1	3581..4140	57203..57762	0
	2	560	0	7053..7612	46074..46633	0
	3	82	-1	87495..87576	136259..136340	5.51e-38
	4	72	-1	110320..110391	132339..132410	5.07e-32
	5	58	0	87519..87576	136259..136316	6.3e-26
	6	54	-3	110400..110453	132277..132330	1.08e-17
	7	53	-3	110260..110312	132417..132469	4.08e-17
Cunninghamia lanceolata	1	271	0	7483..7753	116892..117162	3.58e-154
	2	114	0	60771..60884	135128..135241	1.19e-59
Metasequoia glyptostroboides	1	278	-1	50265..50542	88242..88519	1.73e-155
	2	86	0	22676..22761	95981..96066	8.17e-43
	3	48	-2	76388..76435	121625..121672	6.27e-16
	4	37	-3	10139..10175	73648..73684	5.43e-08
	5	35	0	26942..26976	53393..53427	4.14e-12
	6	33	-3	48959..48991	112319..112351	9.77e-06
	7	31	-2	82554..82584	103165..103195	4.44e-06
	8	30	-1	51892..51921	86916..86945	3.82e-07
Calocedrus formosana	1	244	-2	6781..7024	43021..43264	1.52e-132
	2	87	-3	70399..70485	127095..127181	5.45e-37
Juniperus monosperma	1	244	-2	74949..75192	111011..111254	1.53e-132
	2	86	0	47595..47680	118086..118171	7.67e-43
Juniperus bermudiana	1	257	-2	75041..75297	110975..111231	2.53e-140
	2	74	0	47555..47628	118028..118101	1.28e-35
	3	61	0	28873..28933	93433..93493	8.62e-28
Juniperus scopulorum	1	257	-3	74917..75173	111066..111322	6.46e-138
	2	74	0	47296..47369	118142..118215	1.29e-35
	3	49	-2	28887..28935	93338..93386	1.53e-16
Juniperus virginiana	1	257	0	74888..75144	111055..111311	8.56e-146
	2	74	0	47436..47509	118137..118210	1.29e-35
Cupressus sempervirens	1	182	0	75936..76117	112203..112384	1.25e-100
	2	77	-1	75866..75942	112376..112452	4.75e-35
	3	71	0	48449..48519	119379..119449	8.41e-34
Callitropsis vietnamensis	1	262	-1	74432..74693	110839..111100	6.55e-146
	2	87	-3	46959..47045	117809..117895	5.47e-37
Callitropsis nootkatensis	1	190	-3	74385..74574	110453..110642	5.61e-98
	2	87	-3	47082..47168	117435..117521	5.43e-37
Hesperocyparis glabra	1	264	-1	74423..74686	110325..110587	##
	2	87	-3	47125..47211	117313..117399	5.42e-37
Glyptostrobus pensilis	1	283	-1	50236..50518	88266..88548	1.73e-158
	2	191	-3	112794..112984	128595..128785	1.54e-98
	3	113	-1	22771..22883	96100..96212	1.55e-56
Cryptomeria japonica	1	284	-1	47836..48119	85565..85848	4.31e-159
	2	73	-2	107607..107679	121417..121489	1.3e-30
	3	71	0	40475..40545	113238..113308	8.76e-34
	4	61	-2	25145..25205	121996..122056	1.51e-23
Taiwania cryptomerioides	1	384	-2	61442..61825	106304..106687	2.11e-216
	2	277	-1	7009..7285	43711..43987	6.97e-155
	3	274	-2	16914..17187	67241..67514	1.81e-150
	4	79	0	72667..72745	132364..132442	1.35e-38
Taiwania flousiana	1	350	-3	61490..61839	105410..105759	1.77e-193
	2	296	-1	16914..17209	66575..66870	2.66e-166
	3	277	-1	7009..7285	43720..43996	6.84e-155
	4	79	0	71921..71999	131188..131266	1.33e-38
Araucaria heterophylla	1	605	0	77862..78466	118644..119248	0
	2	367	-3	122367..122733	131894..132260	1.48e-203
	3	132	-3	92572..92703	143237..143368	2.07e-63
Agathis dammara	1	599	-2	76686..77284	117460..118058	0
	2	289	0	121210..121498	130621..130909	6.03e-165
	3	91	-2	91361..91451	141939..142029	3.59e-41
Retrophyllum piresii	1	446	0	76267..76712	112812..113257	1.51e-259
Podocarpus lambertii	1	326	0	351..676	97369..97694	2.69e-187
	2	41	-2	73806..73846	129943..129983	7.68e-12
	3	39	-1	33616..33654	108244..108282	1.95e-12
Nageia nagi	1	208	-3	10103..10310	106732..106939	1.19e-108
	2	195	-3	9906..10100	106942..107136	6.55e-101
