# Supplementary material for: The Complete Chloroplast Genome Sequence of a Relict Conifer Glyptostrobus pensilis: Comparative Analysis and Insights into Dynamics of Chloroplast Genome Rearrangement in Cupressophytes and Pinaceae
Source: PLoS One. 2016 Aug 25;11(8):e0161809. doi: 10.1371/journal.pone.0161809 (PMC4999192; doi:10.1371/journal.pone.0161809)
Supplement: S9 Table — (XLSX) [file pone.0161809.s013.xlsx]

## Sheet: Table legend
S9 Table. Distribution of SSRs present in G. pensilis chloroplast genome.

## Sheet: S9 Table
type	SSR start	SSR end	Locaion	Motif	minimum no.of repeats	No.of Repeats	Sequence
monomer	5344	5353	petD (intron)	A	8 (8bp)	10	AAAAAAAAAA
	7761	7771	IGS (rps11, rpl36)	A		11	AAAAAAAAAAA
	8451	8461	IGS (infA, rps8)	A		11	AAAAAAAAAAA
	14682	14689	IGS (rpl23, trnL-CAA)	A		8	AAAAAAAA
	15252	15262	IGS (trnL-CAA, ycf2)	A		11	AAAAAAAAAAA
	15267	15275	IGS (trnL-CAA, ycf2)	A		9	AAAAAAAAA
	26441	26450	rps12 (intron)	A		10	AAAAAAAAAA
	27628	27636	IGS (rps12, trnV-GAC)	A		9	AAAAAAAAA
	40461	40471	IGS (ndhF, rpl32)	A		11	AAAAAAAAAAA
	43812	43823	ndhA (intron)	A		12	AAAAAAAAAAAA
	43949	43957	ndhA (intron)	A		9	AAAAAAAAA
	49550	49558	IGS (trnF-GAA, trnL-UAA)	A		9	AAAAAAAAA
	51085	51093	rps4	A		9	AAAAAAAAA
	51499	51506	rps4	A		8	AAAAAAAA
	52616	52624	IGS (trnS-GGA, ycf3)	A		9	AAAAAAAAA
	53748	53755	ycf3 (intron)	A		8	AAAAAAAA
	60053	60060	IGS (rps14, trnfM-CAU)	A		8	AAAAAAAA
	60554	60561	IGS (trnG-GCC, psbZ)	A		8	AAAAAAAA
	61277	61285	IGS (trnS-UGA, psbC)	A		9	AAAAAAAAA
	64951	64959	IGS (psbD, trnE-UUC)	A		9	AAAAAAAAA
	66473	66480	IGS (trnD-GUC, psbM)	A		8	AAAAAAAA
	67683	67691	IGS (psbM, petN)	A		9	AAAAAAAAA
	69916	69926	rpoB	A		11	AAAAAAAAAAA
	73338	73347	rpoC1 (intron)	A		10	AAAAAAAAAA
	77160	77167	rpoC2	A		8	AAAAAAAA
	77441	77449	rpoC2	A		9	AAAAAAAAA
	78402	78409	rpoC2	A		8	AAAAAAAA
	79050	79057	rpoC2	A		8	AAAAAAAA
	79255	79262	rps2	A		8	AAAAAAAA
	79615	79625	rps2	A		11	AAAAAAAAAAA
	85467	85481	trnG-UCC (intron)	A		15	AAAAAAAAAAAAAAA
	86648	86655	IGS (trnG-UCC, psaM)	A		8	AAAAAAAA
	86864	86872	IGS (psaM, trnS-GCU)	A		9	AAAAAAAAA
	87875	87882	psbK	A		8	AAAAAAAA
	90516	90526	rps16 (intron)	A		11	AAAAAAAAAAA
	91587	91596	IGS (rps16, trnK-UUU)	A		10	AAAAAAAAAA
	92246	92254	trnK-UUU (intron)	A		9	AAAAAAAAA
	97072	97081	IGS (trnH-GUG, chlL)	A		10	AAAAAAAAAA
	103019	103029	IGS (ndhC, trnV-UAC)	A		11	AAAAAAAAAAA
	103308	103315	IGS (ndhC, trnV-UAC)	A		8	AAAAAAAA
	109876	109883	accD	A		8	AAAAAAAA
	113300	113311	IGS (clpP, psbJ)	A		12	AAAAAAAAAAAA
	115884	115893	IGS (petG, trnW-CCA)	A		10	AAAAAAAAAA
	116383	116393	IGS (trnP-UGG, psaJ)	A		11	AAAAAAAAAAA
	116655	116664	IGS (psaJ, rpl33)	A		10	AAAAAAAAAA
	116758	116765	IGS (psaJ, rpl33)	A		8	AAAAAAAA
	117269	117278	IGS (rpl33, rps18)	A		10	AAAAAAAAAA
	121159	121167	ycf1	A		9	AAAAAAAAA
	124304	124311	ycf1	A		8	AAAAAAAA
	128517	128524	IGS (ccsA, petA)	A		8	AAAAAAAA
	130089	130096	IGS (petA, cemA)	A		8	AAAAAAAA
	130182	130189	IGS (cemA, ycf4)	A		8	AAAAAAAA
	131980	131989	ycf4	A		10	AAAAAAAAAA
	66892	66902	IGS (trnD-GUC, psbM)	C		11	CCCCCCCCCCC
	91043	91053	rps16 (intron)	G		11	GGGGGGGGGGG
	487	494	IGS (psaI, psbB)	T		8	TTTTTTTT
	2428	2435	IGS (psbB, psbT)	T		8	TTTTTTTT
	3850	3858	petB (intron)	T		9	TTTTTTTTT
	8501	8511	IGS (infA, rps8)	T		11	TTTTTTTTTTT
	8539	8547	IGS (infA, rps8)	T		8	TTTTTTTT
	8782	8790	rps8	T		9	TTTTTTTTT
	9082	9092	rps8	T		11	TTTTTTTTTTT
	9200	9207	IGS (rps8, rpl14)	T		8	TTTTTTTT
	11486	11494	rps3	T		9	TTTTTTTTT
	12315	12327	IGS (rpl22, rps19)	T		13	TTTTTTTTTTTTT
	12343	12356	rps19	T		14	TTTTTTTTTTTTTT
	17170	17177	ycf2	T		8	TTTTTTTT
	19727	19734	ycf2	T		8	TTTTTTTT
	21392	21399	ycf2	T		8	TTTTTTTT
	24176	24184	ndhB (intron)	T		9	TTTTTTTTT
	27249	27256	IGS (rps12, trnV-GAC)	T		8	TTTTTTTT
	27309	27319	IGS (rps12, trnV-GAC)	T		11	TTTTTTTTTTT
	27566	27583	IGS (rps12, trnV-GAC)	T		18	TTTTTTTTTTTTTTTTTT
	28143	28151	IGS (trnV-GAC, rrn16)	T		9	TTTTTTTTT
	30315	30324	IGS (rrn16, trnI-GAU)	T		10	TTTTTTTTTT
	36986	36993	IGS (trnN-GUU, ndhF)	T		8	TTTTTTTT
	37418	37437	IGS (trnN-GUU, ndhF)	T		20	TTTTTTTTTTTTTTTTTTTT
	41102	41109	IGS (rpl32, rps15)	T		8	TTTTTTTT
	42727	42734	ndhH	T		8	TTTTTTTT
	43292	43300	ndhA	T		9	TTTTTTTTT
	44089	44096	ndhA (intron)	T		8	TTTTTTTT
	45459	45467	IGS (ndhA, ndhG)	T		9	TTTTTTTTT
	48940	48947	IGS (ndhD, trnF-GAA)	T		8	TTTTTTTT
	51699	51707	IGS (rps4, trnS-GGA)	T		9	TTTTTTTTT
	55061	55071	IGS (ycf3, psaA)	T		11	TTTTTTTTTTT
	55073	55085	IGS (ycf3, psaA)	T		13	TTTTTTTTTTTTT
	61005	61013	IGS (psbZ, trnS-UGA)	T		9	TTTTTTTTT
	65038	65045	IGS (psbD, trnE-UUC)	T		8	TTTTTTTT
	65928	65935	IGS (trnD-GUC, psbM)	T		8	TTTTTTTT
	66706	66717	IGS (trnD-GUC, psbM)	T		12	TTTTTTTTTTTT
	66903	66911	IGS (trnD-GUC, psbM)	T		9	TTTTTTTTT
	67459	67470	IGS (trnD-GUC, psbM)	T		12	TTTTTTTTTTTT
	67715	67723	IGS (psbM, petN)	T		9	TTTTTTTTT
	67986	67994	IGS (psbM, petN)	T		9	TTTTTTTTT
	78996	79005	rpoC2	T		10	TTTTTTTTTT
	81986	81994	IGS (atpH, atpF)	T		9	TTTTTTTTT
	86043	86051	trnG-UCC (intron)	T		9	TTTTTTTTT
	86369	86376	IGS (trnG-UCC, psaM)	T		8	TTTTTTTT
	99984	99992	IGS (chlN, ndhJ)	T		9	TTTTTTTTT
	100297	100304	IGS (chlN, ndhJ)	T		8	TTTTTTTT
	102575	102583	IGS (ndhC, trnV-UAC)	T		9	TTTTTTTTT
	103499	103506	trnV-UAC (intron)	T		8	TTTTTTTT
	106530	106538	IGS (atpE, rbcL)	T		9	TTTTTTTTT
	108845	108855	IGS (rbcL, accD)	T		11	TTTTTTTTTTT
	113073	113080	IGS (clpP, psbJ)	T		8	TTTTTTTT
	114537	114544	IGS (psbE, petL)	T		8	TTTTTTTT
	115262	115271	IGS (psbE, petL)	T		10	TTTTTTTTTT
	121725	121732	ycf1	T		8	TTTTTTTT
	128896	128907	IGS (ccsA, petA)	T		12	TTTTTTTTTTTT
	130782	130789	cemA	T		8	TTTTTTTT
	132224	132239	IGS (ycf4, psaI)	T		16	TTTTTTTTTTTTTTTT
dimer	26526	26533	rps12 (intron)	AC	4 (8bp)	4	ACACACAC
	40157	40164	IGS (ndhF, rpl32)	AC		4	ACACACAC
	52293	52300	IGS (trnS-GGA, ycf3)	AC		4	ACACACAC
	22336	22345	IGS (ycf2, trnI-CAU)	AG		5	AGAGAGAGAG
	31329	31336	trnI-GAU (intron)	AG		4	AGAGAGAG
	42117	42124	ndhH	AG		4	AGAGAGAG
	61989	61996	psbC	AG		4	AGAGAGAG
	69577	69584	rpoB	AG		4	AGAGAGAG
	122539	122546	ycf1	AG		4	AGAGAGAG
	307	326	IGS (ycf4, psaI)	AT		10	ATATATATATATATATATAT
	7793	7814	IGS (rps11, rpl36)	AT		11	ATATATATATATATATATATAT
	11541	11550	rps3	AT		5	ATATATATAT
	14757	14770	IGS (rpl23, trnL-CAA)	AT		7	ATATATATATATAT
	28051	28062	IGS (trnV-GAC, rrn16)	AT		6	ATATATATATAT
	37597	37612	IGS (trnN-GUU, ndhF)	AT		8	ATATATATATATATAT
	39428	39435	ndhF	AT		4	ATATATAT
	49154	49171	IGS (ndhD, trnF-GAA)	AT		9	ATATATATATATATATAT
	49442	49463	IGS (trnF-GAA, trnL-UAA)	AT		11	ATATATATATATATATATATAT
	61049	61062	IGS (psbZ, trnS-UGA)	AT		7	ATATATATATATAT
	76453	76460	rpoC2	AT		4	ATATATAT
	76916	76923	rpoC2	AT		4	ATATATAT
	81287	81300	IGS (atpI, atpH)	AT		7	ATATATATATATAT
	83391	83410	IGS (atpF, atpA)	AT		10	ATATATATATATATATATAT
	90136	90181	IGS (chlB, rps16)	AT		23	ATATATATATATATATATATATATATATATATATATATATATATAT
	111224	111237	IGS (accD, clpP)	AT		7	ATATATATATATAT
	127387	127402	IGS (trnL-UAG, ccsA)	AT		8	ATATATATATATATAT
	132188	132195	IGS (ycf4, psaI)	AT		4	ATATATAT
	113312	113319	IGS (clpP, psbJ)	CA		4	CACACACA
	34182	34189	rrn23	CT		4	CTCTCTCT
	61198	61205	trnS-UGA	CT		4	CTCTCTCT
	87016	87023	trnS-GCU	CT		4	CTCTCTCT
	34504	34511	rrn23	GA		4	GAGAGAGA
	75210	75217	rpoC1	GA		4	GAGAGAGA
	85233	85240	IGS (trnR-UCU, trnG-UCC)	GA		4	GAGAGAGA
	85401	85408	trnG-UCC (intron)	GA		4	GAGAGAGA
	103368	103375	IGS (ndhC, trnV-UAC)	GA		4	GAGAGAGA
	2841	2848	IGS (psbN, psbH)	TA		4	TATATATA
	52190	52203	IGS (trnS-GGA, ycf3)	TA		7	TATATATATATATA
	65197	65214	IGS (psbD, trnE-UUC)	TA		9	TATATATATATATATATA
	68183	68190	IGS (psbM, petN)	TA		4	TATATATA
	69356	69363	IGS (trnC-GCA, rpoB)	TA		4	TATATATA
	76364	76371	rpoC2	TA		4	TATATATA
	83376	83383	IGS (atpF, atpA)	TA		4	TATATATA
	108735	108754	IGS (rbcL, accD)	TA		10	TATATATATATATATATATA
	109114	109121	accD	TA		4	TATATATA
	111316	111349	IGS (accD, clpP)	TA		17	TATATATATATATATATATATATATATATATATA
	113198	113205	IGS (clpP, psbJ)	TA		4	TATATATA
	113211	113218	IGS (clpP, psbJ)	TA		4	TATATATA
	12303	12314	IGS (rpl22, rps19)	TC		6	TCTCTCTCTCTC
	103696	103703	trnV-UAC (intron)	TC		4	TCTCTCTC
trimer	8089	8100	infA	TCA	4 (12bp)	4	TCATCATCATCA
	49169	49180	IGS (ndhD, trnF-GAA)	TAT		4	TATTATTATTAT
tetramer	236	247	IGS (ycf4, psaI)	TAAA	3 (12bp)	3	TAAATAAATAAA
	34144	34155	rrn23	AGGT		3	AGGTAGGTAGGT
	39706	39717	ndhF	GAAA		3	GAAAGAAAGAAA
	92155	92166	trnK-UUU (intron)	CTTT		3	CTTTCTTTCTTT
	93958	93969	trnK-UUU (intron)	ATCA		3	ATCAATCAATCA
	106646	106657	IGS (atpE, rbcL)	CATA		3	CATACATACATA
	129005	129016	IGS (ccsA, petA)	ATTT		3	ATTTATTTATTTT
